# Supplementary material for: Novel drug-inducible CRISPRa/i systems for rapid and reversible manipulation of gene transcription
Source: Cell Mol Life Sci. 2025 Jun 23;82(1):249. doi: 10.1007/s00018-025-05786-7 (PMC12185803; doi:10.1007/s00018-025-05786-7)
Supplement: Supplementary file 4 — Supplementary file4 Supplementary Data 2. DEG_iCRISPRa (XLSX 28.2 KB) [file 18_2025_5786_MOESM4_ESM.xlsx]

## Sheet: sgKlf4 4OHT vs sgScr Eth
sgKlf4 4OHT vs sgScr Eth
gene_id	log2FoldChange	pvalue	gene_name	gene_chr	gene_biotype
ENSG00000136826	2.41033	1.93295594713399e-76	KLF4	9	protein_coding
ENSG00000173110	-2.26573	3.00844204963821e-14	HSPA6	1	protein_coding
ENSG00000225217	-2.68549	4.47473804972318e-07	HSPA7	1	unprocessed_pseudogene
ENSG00000187243	-1.46581	8.59670029280148e-05	MAGED4B	X	protein_coding
ENSG00000205670	1.80774	0.000161037	SMIM11A	21	protein_coding
ENSG00000154545	1.53117	0.000170602	MAGED4	X	protein_coding
ENSG00000206625	1.59295	0.00155982	RNU6-1	15	snRNA
ENSG00000254612	1.59883	0.00185278	AP001000.1	11	processed_pseudogene
ENSG00000275880	1.98175	0.00635456	AL139385.1	13	antisense
ENSG00000276345	-1.18191	0.00702154	AC004556.1	11	protein_coding
ENSG00000107159	-4.7875	0.00753493	CA9	9	protein_coding
ENSG00000269940	2.15086	0.00782506	AL049840.3	14	sense_intronic
ENSG00000260369	2.37122	0.00830359	AC120024.1	17	lincRNA
ENSG00000253327	3.60019	0.00855754	RAD21-AS1	8	antisense
ENSG00000235023	3.19261	0.00973602	AP001626.1	21	antisense
ENSG00000260777	2.02314	0.0100959	AC061975.1	17	lincRNA
ENSG00000233058	4.08905	0.0102561	LINC00884	3	antisense
ENSG00000274791	2.11145	0.0104454	F8A2	X	protein_coding
ENSG00000130513	-1.13994	0.0107246	GDF15	19	protein_coding
ENSG00000101977	4.76313	0.0107613	MCF2	X	protein_coding
ENSG00000214954	1.17308	0.0113776	LRRC69	8	protein_coding
ENSG00000077264	1.37054	0.013459	PAK3	X	protein_coding
ENSG00000259584	-4.71003	0.0135637	AC021755.2	15	lincRNA
ENSG00000163606	1.80191	0.0137156	CD200R1	3	protein_coding
ENSG00000251211	-4.49342	0.0161814	AC136632.2	5	processed_pseudogene
ENSG00000260198	4.39782	0.0163746	AC009102.1	16	sense_intronic
ENSG00000135604	1.05779	0.0171078	STX11	6	protein_coding
ENSG00000279861	-1.77416	0.0173092	AC073548.1	19	TEC
ENSG00000251000	4.59374	0.0173739	AC008592.3	5	processed_pseudogene
ENSG00000129214	-1.84144	0.0175465	SHBG	17	protein_coding
ENSG00000203952	1.43908	0.0186208	CCDC160	X	protein_coding
ENSG00000275215	2.28061	0.0187725	RNA5-8SN2	21	rRNA
ENSG00000166924	-1.10416	0.0189497	NYAP1	7	protein_coding
ENSG00000259555	-4.36602	0.019283	AC067863.1	15	antisense
ENSG00000226334	-4.3675	0.0195434	AL359182.1	9	antisense
ENSG00000229659	-3.8597	0.0217279	RPL26P6	10	processed_pseudogene
ENSG00000235423	1.22294	0.0227966	AC068768.1	12	antisense
ENSG00000284634	1.54118	0.0235326	AC092821.3	12	processed_transcript
ENSG00000236732	-3.42952	0.0235809	AC094019.1	3	unprocessed_pseudogene
ENSG00000232970	4.48239	0.0236789	POLHP1	2	processed_pseudogene
ENSG00000259763	4.27254	0.0242243	LINC02157	15	lincRNA
ENSG00000225159	1.84648	0.0243438	NPM1P39	1	processed_pseudogene
ENSG00000170703	1.80733	0.0249195	TTLL6	17	protein_coding
ENSG00000216867	-3.75464	0.0262749	RPL22P12	2	processed_pseudogene
ENSG00000285190	1.02199	0.0263073	AC018754.1	5	antisense
ENSG00000224729	1.56795	0.0270417	PCOLCE-AS1	7	antisense
ENSG00000274248	-3.75797	0.0277811	AJ011932.1	21	lincRNA
ENSG00000102128	1.67922	0.0278017	RAB40AL	X	protein_coding
ENSG00000275097	3.74075	0.0278293	AC024940.5	12	3prime_overlapping_ncRNA
ENSG00000219755	-2.54979	0.0283617	AL137784.1	6	processed_pseudogene
ENSG00000273209	-1.74801	0.0286322	AC069148.1	2	lincRNA
ENSG00000139865	1.29538	0.0286444	TTC6	14	protein_coding
ENSG00000234884	-4.2358	0.0297517	AL022329.1	22	antisense
ENSG00000140835	-1.37974	0.0299061	CHST4	16	protein_coding
ENSG00000236132	4.36885	0.030058	AL022331.1	22	processed_pseudogene
ENSG00000248643	-1.1136	0.0306339	RBM14-RBM4	11	protein_coding
ENSG00000188910	3.65364	0.0313014	GJB3	1	protein_coding
ENSG00000100218	-1.32123	0.0317998	RSPH14	22	protein_coding
ENSG00000172346	1.67362	0.0329107	CSDC2	22	protein_coding
ENSG00000217646	4.14866	0.0331626	HIST1H2BPS2	6	processed_pseudogene
ENSG00000235978	-4.34838	0.0333774	AC018816.1	3	antisense
ENSG00000198342	1.81083	0.0334321	ZNF442	19	protein_coding
ENSG00000273585	-3.6486	0.0337821	LINC02348	15	lincRNA
ENSG00000247416	1.38565	0.0339559	AP000802.1	11	antisense
ENSG00000271816	1.5886	0.0340164	BMS1P4	10	processed_transcript
ENSG00000279110	-2.61353	0.0354464	AL022323.4	22	antisense
ENSG00000262484	-2.79715	0.0356044	CCER2	19	protein_coding
ENSG00000175832	1.0013	0.0362543	ETV4	17	protein_coding
ENSG00000237886	-1.29152	0.0371287	NALT1	9	antisense
ENSG00000241158	2.81128	0.037324	ADAMTS9-AS1	3	processed_transcript
ENSG00000206127	-2.15671	0.0373724	GOLGA8O	15	protein_coding
ENSG00000173208	1.38281	0.0376304	ABCD2	12	protein_coding
ENSG00000167748	-1.13392	0.0381088	KLK1	19	protein_coding
ENSG00000148483	1.21293	0.0384764	TMEM236	10	protein_coding
ENSG00000186047	-1.35125	0.039752	DLEU7	13	protein_coding
ENSG00000215093	-4.24752	0.0425367	EEF1A1P29	X	processed_pseudogene
ENSG00000171649	1.34847	0.0434108	ZIK1	19	protein_coding
ENSG00000264350	1.78033	0.0434879	SNRPGP2	18	processed_pseudogene
ENSG00000211513	-4.08366	0.0435377	MIR320E	19	miRNA
ENSG00000232334	-4.07683	0.0441405	AL683842.1	10	processed_pseudogene
ENSG00000261051	1.38991	0.0441557	AC107021.2	3	sense_overlapping
ENSG00000272916	-4.06977	0.0442609	AC022400.6	10	protein_coding
ENSG00000261456	-4.21143	0.044367	TUBB8	10	protein_coding
ENSG00000259442	1.16053	0.0466793	AC105339.3	15	antisense
ENSG00000284292	3.99237	0.0467217	AC004922.1	7	protein_coding
ENSG00000229961	3.99237	0.0467217	AL357143.1	1	transcribed_unitary_pseudogene
ENSG00000259668	1.68704	0.0469199	AC066613.1	15	antisense
ENSG00000124827	3.53315	0.0476567	GCM2	6	protein_coding
ENSG00000263361	-3.54064	0.0482211	MIR378H	5	miRNA
ENSG00000225246	4.16702	0.0482467	RPS2P1	20	processed_pseudogene
ENSG00000280119	3.97314	0.0485585	AC093642.2	2	TEC
ENSG00000213703	4.16221	0.0486987	AL138847.1	1	processed_pseudogene
ENSG00000223631	-4.24627	0.0487953	LINC01120	2	lincRNA
ENSG00000235571	2.60652	0.0495056	SNX18P14	2	processed_pseudogene
ENSG00000229635	4.00208	0.0495132	AL137159.1	1	processed_pseudogene
ENSG00000250371	4.00208	0.0495132	AC007370.2	4	lincRNA
ENSG00000233360	-3.05263	0.0497324	Z83844.2	22	antisense
ENSG00000269038	2.9653	0.0499689	AP001462.1	11	lincRNA

## Sheet: sgKlf4 4OHT vs sgScr 4OHT
sgKlf4 4OHT vs sgScr 4OHT
gene_id	log2FoldChange	pvalue	gene_name	gene_chr	gene_biotype
ENSG00000136826	2.39654	4.28600828748851e-86	KLF4	9	protein_coding
ENSG00000230409	-1.15272	1.07647458360592e-09	TCEA1P2	3	processed_pseudogene
ENSG00000206625	1.86296	2.93247438383951e-05	RNU6-1	15	snRNA
ENSG00000160201	-1.53207	0.0013536	U2AF1	21	protein_coding
ENSG00000283538	-2.26165	0.0013747	AC005972.3	17	lincRNA
ENSG00000213513	4.35919	0.00460434	IMPDH1P5	10	processed_pseudogene
ENSG00000270292	-4.33941	0.00517507	AC079880.2	4	processed_pseudogene
ENSG00000139865	1.7159	0.00580032	TTC6	14	protein_coding
ENSG00000233381	-1.018	0.00686947	AK4P3	12	processed_pseudogene
ENSG00000275895	1.64979	0.00903625	U2AF1L5	21	protein_coding
ENSG00000270276	1.27396	0.00938538	HIST2H4B	1	protein_coding
ENSG00000224892	1.99467	0.0100896	RPS4XP16	13	transcribed_processed_pseudogene
ENSG00000145428	4.08303	0.0110982	RNF175	4	protein_coding
ENSG00000251023	3.07965	0.0115385	AC114980.1	5	sense_intronic
ENSG00000203952	1.44329	0.0137089	CCDC160	X	protein_coding
ENSG00000279208	1.63505	0.0143764	CR381653.2	21	unprocessed_pseudogene
ENSG00000260198	4.39836	0.014591	AC009102.1	16	sense_intronic
ENSG00000101883	2.09023	0.0161678	RHOXF1	X	protein_coding
ENSG00000250536	-4.35143	0.0188025	ABHD17AP3	1	unprocessed_pseudogene
ENSG00000285554	-3.85437	0.0189927	AC242988.2	1	lincRNA
ENSG00000234969	1.92117	0.0200063	AL627389.1	X	processed_pseudogene
ENSG00000241962	1.66915	0.020303	AC079447.1	2	protein_coding
ENSG00000232970	4.48406	0.0221608	POLHP1	2	processed_pseudogene
ENSG00000249274	3.76825	0.0223379	PDLIM1P4	3	processed_pseudogene
ENSG00000120049	1.23534	0.0225053	KCNIP2	10	protein_coding
ENSG00000266053	-1.5607	0.0229684	NDUFV2-AS1	18	antisense
ENSG00000279900	1.63162	0.0232309	AP001767.4	11	TEC
ENSG00000214967	-1.65123	0.0267423	NPIPA7	16	protein_coding
ENSG00000237451	-1.65966	0.0272149	CDK2AP2P2	9	processed_pseudogene
ENSG00000254013	3.65546	0.0284553	MAP2K1P1	8	processed_pseudogene
ENSG00000277007	2.0759	0.028766	AC096642.1	1	lincRNA
ENSG00000278383	2.0128	0.0290868	AL031673.1	20	antisense
ENSG00000219085	2.12973	0.0292352	NPM1P37	6	processed_pseudogene
ENSG00000249421	1.13434	0.0294468	ADAMTS19-AS1	5	antisense
ENSG00000236509	-4.24949	0.0295945	RPL21P133	X	processed_pseudogene
ENSG00000163734	-2.10328	0.0296904	CXCL3	4	protein_coding
ENSG00000233963	-4.38487	0.0300096	ATP8A2P3	13	unprocessed_pseudogene
ENSG00000285721	1.59443	0.0314799	AL031281.2	1	protein_coding
ENSG00000238365	4.12679	0.0316464	RNU7-57P	1	snRNA
ENSG00000263531	4.14567	0.0330484	AC130324.1	17	antisense
ENSG00000237934	-1.87303	0.0332039	AL590729.1	1	antisense
ENSG00000196860	-2.53163	0.0335879	TOMM20L	14	protein_coding
ENSG00000143184	3.12247	0.0339969	XCL1	1	protein_coding
ENSG00000273176	-2.43814	0.0346196	AL008635.1	22	antisense
ENSG00000166920	-2.69156	0.0346724	C15orf48	15	protein_coding
ENSG00000163606	1.43737	0.0348972	CD200R1	3	protein_coding
ENSG00000284652	-3.14168	0.0354109	BX323043.1	1	lincRNA
ENSG00000279066	4.1198	0.0356927	HEXDC-IT1	17	sense_intronic
ENSG00000240463	3.05599	0.0357909	RPS19P3	14	processed_pseudogene
ENSG00000167601	-1.22911	0.0358275	AXL	19	protein_coding
ENSG00000264350	1.96069	0.0359622	SNRPGP2	18	processed_pseudogene
ENSG00000268606	-1.17503	0.0360435	MAGEA2	X	protein_coding
ENSG00000274598	-4.0727	0.0365194	AC087893.1	12	sense_intronic
ENSG00000164849	-1.67199	0.0368606	GPR146	7	protein_coding
ENSG00000241529	-4.067	0.0378876	RN7SL767P	3	misc_RNA
ENSG00000279265	-1.76212	0.037919	AC000123.2	7	TEC
ENSG00000232454	-4.06428	0.0381024	AL138752.1	9	processed_pseudogene
ENSG00000280177	-4.06428	0.0381024	AC004408.2	17	TEC
ENSG00000158486	1.2872	0.038255	DNAH3	16	protein_coding
ENSG00000258325	3.74745	0.0390451	ITFG2-AS1	12	antisense
ENSG00000225051	-3.03085	0.0395933	HMGB3P22	5	transcribed_processed_pseudogene
ENSG00000274791	1.44334	0.0402449	F8A2	X	protein_coding
ENSG00000214110	-1.08148	0.0413833	LDHAP4	9	processed_pseudogene
ENSG00000200350	-4.06722	0.041462	RNU6-1285P	4	snRNA
ENSG00000224415	-4.05564	0.042443	AC007683.1	7	processed_pseudogene
ENSG00000256612	3.98333	0.0425626	CYP2B7P	19	transcribed_unprocessed_pseudogene
ENSG00000244363	-1.55508	0.0425859	RPL7P23	5	processed_pseudogene
ENSG00000229961	3.99251	0.0427717	AL357143.1	1	transcribed_unitary_pseudogene
ENSG00000231884	-3.61724	0.0431473	NDUFB1P1	3	processed_pseudogene
ENSG00000183562	1.55542	0.0432792	AC131971.1	11	antisense
ENSG00000210151	-2.03861	0.0441406	MT-TS1	MT	Mt_tRNA
ENSG00000285816	1.84825	0.0447504	AP000944.2	11	protein_coding
ENSG00000185046	-1.12706	0.0448628	ANKS1B	12	protein_coding
ENSG00000203327	4.00185	0.0457965	AC012358.1	2	antisense
ENSG00000250371	4.00185	0.0457965	AC007370.2	4	lincRNA
ENSG00000255571	-2.95191	0.0475399	MIR9-3HG	15	lincRNA
ENSG00000265799	-3.50937	0.047562	AC090844.3	17	lincRNA
ENSG00000229029	-2.95569	0.0475963	CDCA4P1	9	processed_pseudogene
ENSG00000180712	3.42983	0.0478742	LINC02363	4	lincRNA
ENSG00000112619	3.42983	0.0479526	PRPH2	6	protein_coding
ENSG00000254718	-1.39396	0.0479751	AL157756.1	14	antisense
ENSG00000248641	-2.04145	0.0481182	HMGA1P2	4	processed_pseudogene
ENSG00000271275	2.36821	0.048189	AC007326.1	22	processed_pseudogene
ENSG00000186118	-1.65148	0.0486203	TEX38	1	protein_coding
ENSG00000250548	-4.22067	0.0490203	LINC01303	14	lincRNA

## Sheet: sgKlf4 4OHT vs sgKlf4 Eth
sgKlf4 4OHT vs sgKlf4 Eth
gene_id	log2FoldChange	pvalue	gene_name	gene_chr	gene_biotype
ENSG00000136826	1.33063	1.10401795156569e-36	KLF4	9	protein_coding
ENSG00000173110	-2.18778	7.09814318231146e-15	HSPA6	1	protein_coding
ENSG00000225217	-2.69936	2.5178949443842e-07	HSPA7	1	unprocessed_pseudogene
ENSG00000274615	2.79308	5.72069973131161e-05	AC233968.1	17	unprocessed_pseudogene
ENSG00000174028	1.17518	8.01082327344477e-05	FAM3C2	X	processed_pseudogene
ENSG00000205670	1.56152	0.00138905	SMIM11A	21	protein_coding
ENSG00000260101	1.25015	0.00754951	AC008074.2	2	lincRNA
ENSG00000207697	4.10288	0.00953818	MIR573	4	miRNA
ENSG00000261423	1.06906	0.0126385	TMEM202-AS1	15	lincRNA
ENSG00000158865	-1.43893	0.0134731	SLC5A11	16	protein_coding
ENSG00000238181	3.48788	0.0136718	AHCYP2	9	processed_pseudogene
ENSG00000233381	-1.05148	0.0137047	AK4P3	12	processed_pseudogene
ENSG00000214954	1.12786	0.0141983	LRRC69	8	protein_coding
ENSG00000253167	-4.04175	0.0142632	WASHC5-AS1	8	antisense
ENSG00000142615	4.44176	0.014287	CELA2A	1	protein_coding
ENSG00000272604	1.09291	0.0147182	AC073073.2	7	antisense
ENSG00000241293	2.2302	0.0167484	PPATP1	3	processed_pseudogene
ENSG00000229659	-3.95418	0.0170426	RPL26P6	10	processed_pseudogene
ENSG00000285904	-2.71435	0.0172449	AC006452.1	7	lincRNA
ENSG00000238039	-3.02011	0.0196169	AC244197.2	X	lincRNA
ENSG00000243417	-4.56496	0.0209487	AC023424.2	4	processed_pseudogene
ENSG00000273585	-3.82547	0.0210966	LINC02348	15	lincRNA
ENSG00000265787	4.33879	0.0223499	CYP4F35P	18	transcribed_unprocessed_pseudogene
ENSG00000244257	2.18051	0.0231706	PKD1P1	16	unprocessed_pseudogene
ENSG00000236732	-3.30767	0.0232245	AC094019.1	3	unprocessed_pseudogene
ENSG00000225721	1.76473	0.0241767	AL592166.1	1	antisense
ENSG00000259895	3.19736	0.0242279	AC106820.2	16	antisense
ENSG00000215120	3.74907	0.0246782	AL590763.1	X	processed_pseudogene
ENSG00000224185	2.50394	0.0249078	SNX18P9	9	processed_pseudogene
ENSG00000225647	-3.29888	0.0249727	AC005487.1	7	lincRNA
ENSG00000283236	1.59127	0.0254946	AC074141.1	19	transcribed_unprocessed_pseudogene
ENSG00000272752	-2.46359	0.0261979	STAG3L5P-PVRIG2P-PILRB	7	processed_transcript
ENSG00000273064	1.58007	0.0263042	AC017083.1	2	antisense
ENSG00000223462	-4.29443	0.0265331	AL353801.1	10	lincRNA
ENSG00000147655	-2.5228	0.027603	RSPO2	8	protein_coding
ENSG00000183160	3.68636	0.027917	TMEM119	12	protein_coding
ENSG00000247675	1.22206	0.0280831	LRP4-AS1	11	antisense
ENSG00000204475	3.66156	0.0283026	NCR3	6	protein_coding
ENSG00000238260	3.69183	0.0287883	AL513320.1	1	antisense
ENSG00000250138	-1.41732	0.0288368	AC139495.3	5	unprocessed_pseudogene
ENSG00000205108	3.12427	0.0289442	FAM205A	9	protein_coding
ENSG00000227959	4.20493	0.0290476	AL451042.2	1	antisense
ENSG00000273082	-3.30219	0.0316998	Z73429.1	22	antisense
ENSG00000244363	-1.64213	0.0319508	RPL7P23	5	processed_pseudogene
ENSG00000247157	1.88494	0.0333078	LINC01252	12	lincRNA
ENSG00000276404	-4.17078	0.0338443	MIR6835	6	miRNA
ENSG00000219085	2.29967	0.0345889	NPM1P37	6	processed_pseudogene
ENSG00000174697	-4.26196	0.0348254	LEP	7	protein_coding
ENSG00000285565	-4.18198	0.0350961	AL671762.1	6	processed_transcript
ENSG00000175793	1.40682	0.0355007	SFN	1	protein_coding
ENSG00000208037	-3.6123	0.0356202	MIR320A	8	miRNA
ENSG00000262943	-4.13657	0.0363183	ALOX12P2	17	transcribed_unprocessed_pseudogene
ENSG00000276408	1.25805	0.0364679	AC025287.2	16	lincRNA
ENSG00000188822	3.57748	0.0365654	CNR2	1	protein_coding
ENSG00000120664	3.13868	0.0371044	SPART-AS1	13	antisense
ENSG00000157150	4.04422	0.0377751	TIMP4	3	protein_coding
ENSG00000236491	-2.44851	0.0382204	AC234771.4	X	unprocessed_pseudogene
ENSG00000223631	-4.2941	0.0387883	LINC01120	2	lincRNA
ENSG00000248858	2.33303	0.0394537	FLJ46284	8	processed_transcript
ENSG00000230071	-1.4092	0.0396775	RPL4P6	22	processed_pseudogene
ENSG00000178660	-2.80394	0.0401096	ARMC10P1	3	processed_pseudogene
ENSG00000271151	1.26286	0.0405899	AC016737.1	2	lincRNA
ENSG00000278224	2.4066	0.0406524	PRICKLE4	6	protein_coding
ENSG00000251301	3.59399	0.0407492	LINC02384	12	lincRNA
ENSG00000213062	1.09812	0.0410148	AL021068.1	1	lincRNA
ENSG00000218713	4.05092	0.0414419	AL512378.1	6	processed_pseudogene
ENSG00000272505	4.2071	0.0416497	AC104964.3	8	lincRNA
ENSG00000261737	1.33478	0.0417182	AL049597.2	1	antisense
ENSG00000226954	-4.2717	0.0420652	AL023802.1	22	lincRNA
ENSG00000258745	-2.21359	0.0422473	AL358334.3	14	antisense
ENSG00000238041	3.46467	0.0427653	AP004245.1	11	processed_pseudogene
ENSG00000258413	1.73466	0.0427949	AL158801.2	14	lincRNA
ENSG00000240006	-4.33707	0.0434947	LINC02004	3	lincRNA
ENSG00000149596	-4.33538	0.043634	JPH2	20	protein_coding
ENSG00000243368	-1.87121	0.0437738	MCCC1-AS1	3	antisense
ENSG00000197520	3.46592	0.0440403	FAM177B	1	protein_coding
ENSG00000284634	1.19001	0.0445144	AC092821.3	12	processed_transcript
ENSG00000243708	-3.62877	0.0445959	PLA2G4B	15	protein_coding
ENSG00000100298	3.47707	0.0446236	APOBEC3H	22	protein_coding
ENSG00000213433	-1.27721	0.0456058	RPLP1P6	5	transcribed_processed_pseudogene
ENSG00000218996	3.45593	0.0462294	ARL4AP5	6	processed_pseudogene
ENSG00000270585	-2.32108	0.0467323	AL445435.1	1	processed_pseudogene
ENSG00000275120	2.08794	0.0469711	AC048382.5	15	antisense
ENSG00000233013	1.03657	0.0482381	FAM157B	9	transcribed_unprocessed_pseudogene
ENSG00000249375	3.54752	0.0486134	CASC11	8	lincRNA
ENSG00000140873	-3.6374	0.0487161	ADAMTS18	16	protein_coding
ENSG00000167555	-2.20526	0.0492401	ZNF528	19	protein_coding
