# Supplementary material for: Novel drug-inducible CRISPRa/i systems for rapid and reversible manipulation of gene transcription
Source: Cell Mol Life Sci. 2025 Jun 23;82(1):249. doi: 10.1007/s00018-025-05786-7 (PMC12185803; doi:10.1007/s00018-025-05786-7)
Supplement: Supplementary file 5 — Supplementary file5 Supplementary Data 3. DEG_iCRISPRi (XLSX 42.9 KB) [file 18_2025_5786_MOESM5_ESM.xlsx]

## Sheet: sgPrdm4 4OHT vs sgPrdm4 Eth
sgPrdm4 4OHT vs sgPrdm4 Eth
gene_id	log2FoldChange	pvalue	gene_name	gene_chr	gene_biotype
ENSG00000188243	0.972527	1.40135097328087e-07	COMMD6	13	protein_coding
ENSG00000270276	-2.5795	3.47195701914398e-07	HIST2H4B	1	protein_coding
ENSG00000234009	1.13891	0.000106252	RPL5P34	22	processed_pseudogene
ENSG00000210135	0.823449	0.000192355	MT-TN	MT	Mt_tRNA
ENSG00000177954	0.643798	0.000247259	RPS27	1	protein_coding
ENSG00000132432	0.648537	0.000315871	SEC61G	7	protein_coding
ENSG00000198840	0.599969	0.000453218	MT-ND3	MT	protein_coding
ENSG00000218175	0.97009	0.000472119	AC016739.1	2	processed_pseudogene
ENSG00000269335	-0.711877	0.000488785	IKBKG	X	protein_coding
ENSG00000234287	1.16326	0.000617858	AC099560.2	3	processed_pseudogene
ENSG00000169020	0.773979	0.000723602	ATP5ME	4	protein_coding
ENSG00000110851	-0.392956	0.000727754	PRDM4	12	protein_coding
ENSG00000248527	0.626572	0.000781408	MTATP6P1	1	unprocessed_pseudogene
ENSG00000275993	-0.885163	0.000896547	SIK1B	21	protein_coding
ENSG00000171858	0.540574	0.00103674	RPS21	20	protein_coding
ENSG00000240376	0.767996	0.00113541	AC010343.1	5	processed_pseudogene
ENSG00000119705	0.569166	0.0011726	SLIRP	14	protein_coding
ENSG00000215252	0.592255	0.00127209	GOLGA8B	15	protein_coding
ENSG00000197756	0.50904	0.00176962	RPL37A	2	protein_coding
ENSG00000228589	1.20425	0.00206671	SPCS2P4	1	processed_pseudogene
ENSG00000226525	0.862942	0.00231467	RPS7P10	13	processed_pseudogene
ENSG00000173915	0.489404	0.00238144	ATP5MD	10	protein_coding
ENSG00000113356	0.491892	0.00275161	POLR3G	5	protein_coding
ENSG00000109534	0.434962	0.00279883	GAR1	4	protein_coding
ENSG00000284879	-2.32924	0.00299007	AC133644.3	2	processed_transcript
ENSG00000151414	0.373457	0.00338343	NEK7	1	protein_coding
ENSG00000170906	0.436014	0.00383963	NDUFA3	19	protein_coding
ENSG00000266667	4.80291	0.00424136	AC005703.4	17	lincRNA
ENSG00000249353	0.501196	0.00468598	NPM1P27	5	processed_pseudogene
ENSG00000241990	1.91985	0.00474272	PRR34-AS1	22	antisense
ENSG00000125995	0.508414	0.00511371	ROMO1	20	protein_coding
ENSG00000206625	1.44833	0.00550476	RNU6-1	15	snRNA
ENSG00000123545	0.435277	0.00558402	NDUFAF4	6	protein_coding
ENSG00000213862	0.712776	0.00559951	AC044787.1	15	processed_pseudogene
ENSG00000226976	0.799126	0.00560408	COX6A1P2	6	processed_pseudogene
ENSG00000168077	-0.733586	0.00591908	SCARA3	8	protein_coding
ENSG00000213740	0.513147	0.00612635	SERBP1P1	X	processed_pseudogene
ENSG00000185088	0.532778	0.00632916	RPS27L	15	protein_coding
ENSG00000244398	0.454816	0.00687297	AC116533.1	11	processed_pseudogene
ENSG00000136888	0.446258	0.00696857	ATP6V1G1	9	protein_coding
ENSG00000249471	-0.563265	0.00704197	ZNF324B	19	protein_coding
ENSG00000244716	0.531784	0.00743278	BX679664.3	1	processed_pseudogene
ENSG00000182552	0.562775	0.00758737	RWDD4	4	protein_coding
ENSG00000181450	0.419117	0.00766826	ZNF678	1	protein_coding
ENSG00000165832	0.395507	0.00770013	TRUB1	10	protein_coding
ENSG00000224546	0.770909	0.00771156	EIF4BP3	9	processed_pseudogene
ENSG00000125356	0.486481	0.00785594	NDUFA1	X	protein_coding
ENSG00000124172	0.440723	0.00828358	ATP5F1E	20	protein_coding
ENSG00000103226	-0.499897	0.00842206	NOMO3	16	protein_coding
ENSG00000170860	0.41569	0.00847494	LSM3	3	protein_coding
ENSG00000080603	-0.506704	0.00867303	SRCAP	16	protein_coding
ENSG00000185641	0.597396	0.00874572	AC034236.1	5	processed_pseudogene
ENSG00000143401	0.349239	0.00927937	ANP32E	1	protein_coding
ENSG00000145592	0.431554	0.00958814	RPL37	5	protein_coding
ENSG00000131174	0.400447	0.0100099	COX7B	X	protein_coding
ENSG00000106460	0.429387	0.0103172	TMEM106B	7	protein_coding
ENSG00000101888	0.411214	0.0103432	NXT2	X	protein_coding
ENSG00000078900	-0.443118	0.0105559	TP73	1	protein_coding
ENSG00000213866	0.58765	0.0105612	YBX1P10	9	processed_pseudogene
ENSG00000180964	0.404784	0.010905	TCEAL8	X	protein_coding
ENSG00000226745	-4.61128	0.0109629	AL512599.1	1	processed_pseudogene
ENSG00000234545	0.5033	0.0110946	FAM133B	7	protein_coding
ENSG00000157021	1.19254	0.0111248	FAM92A1P1	15	unprocessed_pseudogene
ENSG00000171204	0.410285	0.0111751	TMEM126B	11	protein_coding
ENSG00000147180	0.340071	0.0114385	ZNF711	X	protein_coding
ENSG00000227063	0.638584	0.0115401	RPL41P1	20	processed_pseudogene
ENSG00000165417	0.350746	0.0116489	GTF2A1	14	protein_coding
ENSG00000176018	0.389264	0.0116839	LYSMD3	5	protein_coding
ENSG00000189403	0.344653	0.0121822	HMGB1	13	protein_coding
ENSG00000093144	0.346397	0.0124937	ECHDC1	6	protein_coding
ENSG00000137364	0.375384	0.0125103	TPMT	6	protein_coding
ENSG00000106355	0.405697	0.0126241	LSM5	7	protein_coding
ENSG00000233013	-1.29137	0.0128198	FAM157B	9	transcribed_unprocessed_pseudogene
ENSG00000166797	0.369298	0.0129834	CIAO2A	15	protein_coding
ENSG00000166128	0.396536	0.0130179	RAB8B	15	protein_coding
ENSG00000156411	0.350132	0.0130424	ATP5MPL	14	protein_coding
ENSG00000139343	0.363128	0.0131625	SNRPF	12	protein_coding
ENSG00000227097	0.376806	0.0132993	RPS28P7	11	processed_pseudogene
ENSG00000072849	0.343699	0.0136478	DERL2	17	protein_coding
ENSG00000145388	0.376525	0.0137018	METTL14	4	protein_coding
ENSG00000169877	-4.53413	0.0137083	AHSP	16	protein_coding
ENSG00000163605	0.363431	0.013975	PPP4R2	3	protein_coding
ENSG00000164603	0.456441	0.0141801	BMT2	7	protein_coding
ENSG00000204136	-4.00176	0.0143353	GGTA1P	9	transcribed_unitary_pseudogene
ENSG00000172115	0.357656	0.0143838	CYCS	7	protein_coding
ENSG00000199906	3.93895	0.0144485	RNU5B-2P	3	snRNA
ENSG00000198918	0.403807	0.0147731	RPL39	X	protein_coding
ENSG00000269937	-0.876453	0.0150232	AC093525.7	16	antisense
ENSG00000117500	0.350896	0.0152973	TMED5	1	protein_coding
ENSG00000205133	0.502574	0.0153608	TRIQK	8	protein_coding
ENSG00000120686	0.395619	0.0154787	UFM1	13	protein_coding
ENSG00000130224	0.424965	0.0154942	LRCH2	X	protein_coding
ENSG00000248682	-4.47485	0.0158073	ARHGAP22-IT1	10	sense_intronic
ENSG00000118620	0.489868	0.0162285	ZNF430	19	protein_coding
ENSG00000169139	0.410218	0.0162831	UBE2V2	8	protein_coding
ENSG00000236801	0.647822	0.0163559	RPL24P8	9	processed_pseudogene
ENSG00000142798	-0.426794	0.01649	HSPG2	1	protein_coding
ENSG00000220472	0.699338	0.0165204	AL139095.2	6	processed_pseudogene
ENSG00000253683	0.868367	0.016568	AC027309.2	5	processed_pseudogene
ENSG00000123552	0.421877	0.017056	USP45	6	protein_coding
ENSG00000223803	0.800981	0.0170678	RPS20P14	3	processed_pseudogene
ENSG00000273598	-2.68437	0.0183278	AC211486.3	7	unprocessed_pseudogene
ENSG00000261124	-3.35679	0.0185106	AC135050.4	16	antisense
ENSG00000254806	-3.94396	0.0185187	SYS1-DBNDD2	20	protein_coding
ENSG00000172809	0.68631	0.0185894	RPL38	17	protein_coding
ENSG00000161939	-2.62748	0.0187482	RNASEK-C17orf49	17	protein_coding
ENSG00000124795	0.395845	0.0188715	DEK	6	protein_coding
ENSG00000163170	0.470193	0.0190703	BOLA3	2	protein_coding
ENSG00000171320	0.369331	0.0194681	ESCO2	8	protein_coding
ENSG00000174720	0.365284	0.0198538	LARP7	4	protein_coding
ENSG00000248873	1.96074	0.0203602	SERBP1P6	5	processed_pseudogene
ENSG00000211643	-0.76385	0.0205144	IGLV5-52	22	IG_V_gene
ENSG00000169359	0.562888	0.020685	SLC33A1	3	protein_coding
ENSG00000268895	-0.802058	0.0209153	A1BG-AS1	19	antisense
ENSG00000105829	0.487355	0.0211643	BET1	7	protein_coding
ENSG00000234742	0.829266	0.0213683	AC144530.1	3	processed_pseudogene
ENSG00000188342	0.429913	0.0213878	GTF2F2	13	protein_coding
ENSG00000165169	0.52854	0.0213984	DYNLT3	X	protein_coding
ENSG00000245910	0.394891	0.0216057	SNHG6	8	processed_transcript
ENSG00000198039	0.477594	0.0216996	ZNF273	7	protein_coding
ENSG00000109475	0.354948	0.0221747	RPL34	4	protein_coding
ENSG00000112874	0.347852	0.0223376	NUDT12	5	protein_coding
ENSG00000283378	1.18532	0.0224365	CNTNAP3C	9	protein_coding
ENSG00000113966	0.439308	0.0226337	ARL6	3	protein_coding
ENSG00000164258	0.397506	0.0227352	NDUFS4	5	protein_coding
ENSG00000243147	0.44479	0.0228326	MRPL33	2	protein_coding
ENSG00000117533	0.466799	0.0230498	VAMP4	1	protein_coding
ENSG00000144445	0.460435	0.0232119	KANSL1L	2	protein_coding
ENSG00000230442	-4.4602	0.0232667	AC006333.1	7	antisense
ENSG00000153132	0.381432	0.023433	CLGN	4	protein_coding
ENSG00000164031	0.424186	0.0238544	DNAJB14	4	protein_coding
ENSG00000183889	-1.14658	0.0239254	PKD1P1	16	protein_coding
ENSG00000136149	0.826318	0.0239625	RPL13AP25	13	processed_pseudogene
ENSG00000089048	0.394113	0.0243831	ESF1	20	protein_coding
ENSG00000138382	0.343628	0.0245863	METTL5	2	protein_coding
ENSG00000175701	0.473708	0.0248628	MTLN	2	protein_coding
ENSG00000213218	4.25827	0.0249146	CSH2	17	protein_coding
ENSG00000133773	0.379852	0.0249348	CCDC59	12	protein_coding
ENSG00000248971	-1.25356	0.0250356	KRT8P46	4	processed_pseudogene
ENSG00000124313	-0.369074	0.0251686	IQSEC2	X	protein_coding
ENSG00000149089	0.340506	0.025514	APIP	11	protein_coding
ENSG00000233762	0.542345	0.0255523	AC007969.1	2	processed_pseudogene
ENSG00000160172	-0.522412	0.0256278	FAM86C2P	11	transcribed_unprocessed_pseudogene
ENSG00000139921	0.360373	0.0257235	TMX1	14	protein_coding
ENSG00000198856	0.395024	0.0257453	OSTC	4	protein_coding
ENSG00000198498	0.358268	0.0257705	TMA16	4	protein_coding
ENSG00000153130	0.429103	0.0262394	SCOC	4	protein_coding
ENSG00000177683	0.396981	0.0263108	THAP5	7	protein_coding
ENSG00000138495	0.451217	0.0263214	COX17	3	protein_coding
ENSG00000272800	1.60767	0.0264595	AC021851.1	2	lincRNA
ENSG00000237973	0.423316	0.026475	MTCO1P12	1	unprocessed_pseudogene
ENSG00000174842	0.403379	0.0265206	GLMN	1	protein_coding
ENSG00000146205	-0.575322	0.0265506	ANO7	2	protein_coding
ENSG00000175895	0.428829	0.0267314	PLEKHF2	8	protein_coding
ENSG00000083535	0.350382	0.0268815	PIBF1	13	protein_coding
ENSG00000086619	0.379788	0.0269109	ERO1B	1	protein_coding
ENSG00000110700	0.375095	0.0271057	RPS13	11	protein_coding
ENSG00000226781	1.1893	0.0274772	TBCAP1	X	processed_pseudogene
ENSG00000229638	0.59965	0.0274911	RPL4P4	3	processed_pseudogene
ENSG00000127922	0.392838	0.0278909	SEM1	7	protein_coding
ENSG00000160179	-0.504092	0.0280302	ABCG1	21	protein_coding
ENSG00000111203	-0.36864	0.0280402	ITFG2	12	protein_coding
ENSG00000229127	-1.65757	0.0280739	AC007038.1	2	antisense
ENSG00000148950	0.426361	0.0283423	IMMP1L	11	protein_coding
ENSG00000164182	0.45285	0.028402	NDUFAF2	5	protein_coding
ENSG00000198015	0.345575	0.0284891	MRPL42	12	protein_coding
ENSG00000137876	0.382237	0.0285418	RSL24D1	15	protein_coding
ENSG00000126653	0.348686	0.0288439	NSRP1	17	protein_coding
ENSG00000196437	0.467416	0.0289406	ZNF569	19	protein_coding
ENSG00000096872	0.418942	0.0290449	IFT74	9	protein_coding
ENSG00000153006	0.361711	0.0293707	SREK1IP1	5	protein_coding
ENSG00000117477	0.442385	0.0294232	CCDC181	1	protein_coding
ENSG00000163793	1.83703	0.0301827	DNAJC5G	2	protein_coding
ENSG00000234585	0.628867	0.0303678	CCT6P3	7	transcribed_unprocessed_pseudogene
ENSG00000156467	0.362612	0.03073	UQCRB	8	protein_coding
ENSG00000108387	-0.672913	0.0310555	SEPT4	17	protein_coding
ENSG00000044459	0.3762	0.0311748	CNTLN	9	protein_coding
ENSG00000162980	0.353823	0.0315333	ARL5A	2	protein_coding
ENSG00000272288	0.962165	0.0318735	AL451165.2	6	antisense
ENSG00000168078	0.414745	0.0319232	PBK	8	protein_coding
ENSG00000226701	4.12748	0.0319574	RPL15P14	10	processed_pseudogene
ENSG00000134152	0.421332	0.032081	KATNBL1	15	protein_coding
ENSG00000127989	0.469686	0.0323387	MTERF1	7	protein_coding
ENSG00000185883	-0.952741	0.0325386	ATP6V0C	16	protein_coding
ENSG00000125870	0.343288	0.0330355	SNRPB2	20	protein_coding
ENSG00000005187	0.557765	0.0330726	ACSM3	16	protein_coding
ENSG00000167046	-2.26657	0.0332463	AL357033.1	20	antisense
ENSG00000235655	0.351469	0.0333746	H3F3AP4	2	processed_pseudogene
ENSG00000138696	0.552801	0.0334096	BMPR1B	4	protein_coding
ENSG00000196072	0.353121	0.0335778	BLOC1S2	10	protein_coding
ENSG00000008324	0.382518	0.0336189	SS18L2	3	protein_coding
ENSG00000151366	0.391852	0.0336196	NDUFC2	11	protein_coding
ENSG00000086300	0.426731	0.0336366	SNX10	7	protein_coding
ENSG00000233927	0.684317	0.0345932	RPS28	19	protein_coding
ENSG00000196911	0.353164	0.0348872	KPNA5	6	protein_coding
ENSG00000168152	0.346791	0.0350207	THAP9	4	protein_coding
ENSG00000260342	-2.32005	0.035181	AC138811.2	16	protein_coding
ENSG00000180667	0.364128	0.035237	YOD1	1	protein_coding
ENSG00000164039	0.384484	0.0352901	BDH2	4	protein_coding
ENSG00000072657	1.67994	0.0353974	TRHDE	12	protein_coding
ENSG00000213741	0.750173	0.0354193	RPS29	14	protein_coding
ENSG00000249407	4.11456	0.0354393	IL20RB-AS1	3	antisense
ENSG00000255529	0.431419	0.0355094	POLR2M	15	protein_coding
ENSG00000145781	0.426448	0.0355168	COMMD10	5	protein_coding
ENSG00000166575	0.357071	0.0356081	TMEM135	11	protein_coding
ENSG00000265735	1.41273	0.035683	RN7SL5P	9	misc_RNA
ENSG00000227615	0.696054	0.03589	AP001324.1	11	processed_pseudogene
ENSG00000118307	1.95837	0.0361026	CASC1	12	protein_coding
ENSG00000253197	-4.09655	0.0361537	AC117834.1	8	antisense
ENSG00000182700	0.502209	0.0362571	IGIP	5	protein_coding
ENSG00000144034	0.389067	0.0371516	TPRKB	2	protein_coding
ENSG00000237350	0.84189	0.0372253	CDC42P6	4	processed_pseudogene
ENSG00000153140	0.435253	0.0373562	CETN3	5	protein_coding
ENSG00000277053	0.41517	0.0373569	GTF2IP1	7	transcribed_unprocessed_pseudogene
ENSG00000149548	0.494363	0.0373661	CCDC15	11	protein_coding
ENSG00000279198	-0.983122	0.0374542	AC008894.3	19	TEC
ENSG00000279879	-3.12332	0.0375609	AC091152.4	17	TEC
ENSG00000129654	-0.936725	0.0377905	FOXJ1	17	protein_coding
ENSG00000231622	-4.10608	0.0381295	RPS29P7	1	processed_pseudogene
ENSG00000260272	-4.10608	0.0381295	AC093525.2	16	protein_coding
ENSG00000274765	-4.07059	0.0382014	AC018926.1	15	sense_intronic
ENSG00000282936	-0.686069	0.0386676	AC004706.3	17	TEC
ENSG00000278770	-4.08003	0.0387948	RF00017	17	misc_RNA
ENSG00000150672	0.752325	0.0388176	DLG2	11	protein_coding
ENSG00000266717	4.25847	0.0388599	AC134407.1	17	antisense
ENSG00000230113	-4.0611	0.0389691	AC138207.1	17	antisense
ENSG00000232545	-0.820722	0.0390258	AC253536.3	22	sense_intronic
ENSG00000138433	0.376313	0.0394569	CIR1	2	protein_coding
ENSG00000213997	-2.09094	0.0395057	PGAM1P7	X	processed_pseudogene
ENSG00000185947	0.347951	0.0396475	ZNF267	16	protein_coding
ENSG00000128692	0.425353	0.0399843	EIF2S2P4	2	processed_pseudogene
ENSG00000131951	0.925288	0.0399967	LRRC9	14	protein_coding
ENSG00000213186	0.357951	0.0400042	TRIM59	3	protein_coding
ENSG00000177888	0.355527	0.0400342	ZBTB41	1	protein_coding
ENSG00000198075	1.12923	0.0401259	SULT1C4	2	protein_coding
ENSG00000166068	0.385213	0.0402815	SPRED1	15	protein_coding
ENSG00000239959	-3.65601	0.0402889	ENPP7P2	3	unprocessed_pseudogene
ENSG00000197322	-3.53811	0.0403973	C17orf102	17	bidirectional_promoter_lncRNA
ENSG00000171530	0.36714	0.040404	TBCA	5	protein_coding
ENSG00000119699	-0.545474	0.0405834	TGFB3	14	protein_coding
ENSG00000226167	1.4143	0.0407475	AP4B1-AS1	1	antisense
ENSG00000269139	-3.55189	0.0409615	AC010336.5	19	processed_transcript
ENSG00000146966	-0.416688	0.0410574	DENND2A	7	protein_coding
ENSG00000224861	0.362098	0.0411578	YBX1P1	14	processed_pseudogene
ENSG00000254973	1.41805	0.0412622	AC105219.3	8	lincRNA
ENSG00000143228	0.347669	0.0414167	NUF2	1	protein_coding
ENSG00000213533	-0.642406	0.0414351	STIMATE	3	protein_coding
ENSG00000215973	-4.08957	0.0415863	MIR933	2	miRNA
ENSG00000183648	0.429934	0.0425682	NDUFB1	14	protein_coding
ENSG00000173041	0.493769	0.0426292	ZNF680	7	protein_coding
ENSG00000251669	-0.552996	0.042726	FAM86EP	4	transcribed_unprocessed_pseudogene
ENSG00000244968	-1.05257	0.0433494	LIFR-AS1	5	antisense
ENSG00000165338	0.39566	0.0433879	HECTD2	10	protein_coding
ENSG00000251550	1.73994	0.0434811	AC091133.4	17	processed_pseudogene
ENSG00000219294	-3.04608	0.0436692	PIP5K1P1	6	processed_pseudogene
ENSG00000181638	-0.361682	0.0438065	ZFP41	8	protein_coding
ENSG00000138182	0.375903	0.0442539	KIF20B	10	protein_coding
ENSG00000164932	-2.11813	0.0444894	CTHRC1	8	protein_coding
ENSG00000256737	3.99249	0.0447152	RBBP4P5	14	processed_pseudogene
ENSG00000178338	0.36819	0.0448214	ZNF354B	5	protein_coding
ENSG00000267317	-0.570708	0.0449191	AC027307.2	19	antisense
ENSG00000104231	0.352704	0.0452311	ZFAND1	8	protein_coding
ENSG00000268379	-2.63786	0.0459252	AC025588.1	19	processed_pseudogene
ENSG00000130558	-0.468322	0.0459407	OLFM1	9	protein_coding
ENSG00000229153	-2.62963	0.0460265	EPHA1-AS1	7	antisense
ENSG00000166471	0.371174	0.0461961	TMEM41B	11	protein_coding
ENSG00000168542	-1.14514	0.0462502	COL3A1	2	protein_coding
ENSG00000136521	0.39747	0.0463367	NDUFB5	3	protein_coding
ENSG00000118507	0.438877	0.0464252	AKAP7	6	protein_coding
ENSG00000166333	-0.809738	0.0465328	ILK	11	protein_coding
ENSG00000132698	3.52941	0.0468888	RAB25	1	protein_coding
ENSG00000169288	0.354525	0.0476658	MRPL1	4	protein_coding
ENSG00000182732	3.97744	0.0482551	RGS6	14	protein_coding
ENSG00000186132	0.549302	0.0483246	C2orf76	2	protein_coding
ENSG00000161040	-1.44965	0.0486412	FBXL13	7	protein_coding
ENSG00000277400	-1.1385	0.0486538	AC145212.1	14	protein_coding
ENSG00000101883	1.88513	0.0487033	RHOXF1	X	protein_coding
ENSG00000240036	0.79198	0.0487281	AC104563.1	11	processed_pseudogene
ENSG00000203411	2.52909	0.0487298	RF00017	15	misc_RNA
ENSG00000128242	-0.670934	0.0488978	GAL3ST1	22	protein_coding
ENSG00000133739	0.506916	0.0490498	LRRCC1	8	protein_coding
ENSG00000206815	3.96347	0.0490543	RNU6-483P	3	snRNA
ENSG00000124786	0.372753	0.0492586	SLC35B3	6	protein_coding
ENSG00000253696	2.15129	0.0498404	KBTBD11-OT1	8	lincRNA
ENSG00000163535	0.367199	0.0498898	SGO2	2	protein_coding
ENSG00000170485	-0.352765	0.0498982	NPAS2	2	protein_coding

## Sheet: sgPrdm4 4OHT vs sgScr 4OHT
sgPrdm4 4OHT vs sgScr 4OHT
gene_id	log2FoldChange	pvalue	gene_name	gene_chr	gene_biotype
ENSG00000187243	-1.90496	5.15239642201515e-05	MAGED4B	X	protein_coding
ENSG00000223459	-1.03421	0.00102839	TCAF1P1	7	unprocessed_pseudogene
ENSG00000274615	-2.06306	0.00139173	AC233968.1	17	unprocessed_pseudogene
ENSG00000205670	1.60453	0.00419435	SMIM11A	21	protein_coding
ENSG00000244257	-1.88192	0.00462644	PKD1P1	16	unprocessed_pseudogene
ENSG00000138182	0.48349	0.00466926	KIF20B	10	protein_coding
ENSG00000260495	1.86035	0.00684493	AC009148.1	16	antisense
ENSG00000184110	-0.517782	0.00687588	EIF3C	16	protein_coding
ENSG00000216866	-0.780876	0.00693207	RPS2P55	X	processed_pseudogene
ENSG00000205572	-1.16546	0.00846116	SERF1B	5	protein_coding
ENSG00000154545	2.79105	0.00846984	MAGED4	X	protein_coding
ENSG00000179862	-0.732677	0.00873056	CITED4	1	protein_coding
ENSG00000279078	3.07675	0.0103511	SND1-IT1	7	lincRNA
ENSG00000135902	-4.54486	0.0105818	CHRND	2	protein_coding
ENSG00000205609	0.692333	0.0110777	EIF3CL	16	protein_coding
ENSG00000275882	-1.47076	0.0119714	IKBKGP1	X	unprocessed_pseudogene
ENSG00000205534	0.647964	0.0130694	SMG1P2	16	unprocessed_pseudogene
ENSG00000196074	1.00598	0.0137985	SYCP2	20	protein_coding
ENSG00000133863	0.51346	0.0138688	TEX15	8	protein_coding
ENSG00000104826	-2.35892	0.0138953	LHB	19	protein_coding
ENSG00000268049	-1.06636	0.0140656	AC012313.2	19	antisense
ENSG00000265683	1.71534	0.0142358	SYPL1P2	17	processed_pseudogene
ENSG00000206172	-2.69706	0.015698	HBA1	16	protein_coding
ENSG00000235109	0.828944	0.015935	ZSCAN31	6	protein_coding
ENSG00000284820	-2.75147	0.0163506	AC068946.2	2	protein_coding
ENSG00000198718	0.460074	0.0164721	TOGARAM1	14	protein_coding
ENSG00000263326	2.0081	0.016935	AC133552.4	16	unprocessed_pseudogene
ENSG00000135976	0.457887	0.01715	ANKRD36	2	protein_coding
ENSG00000254614	-1.17409	0.0173764	AP003068.2	11	antisense
ENSG00000198707	0.459791	0.0185675	CEP290	12	protein_coding
ENSG00000222014	1.89541	0.0186135	RAB6C	2	protein_coding
ENSG00000234268	4.33022	0.0191428	AP000936.3	11	processed_pseudogene
ENSG00000007255	-0.474222	0.0198605	TRAPPC6A	19	protein_coding
ENSG00000140297	3.81042	0.020279	GCNT3	15	protein_coding
ENSG00000251229	3.81042	0.0203694	AL645924.2	4	processed_pseudogene
ENSG00000240376	-0.589372	0.0205206	AC010343.1	5	processed_pseudogene
ENSG00000199197	4.31011	0.0206752	RN7SKP72	18	misc_RNA
ENSG00000237818	4.31011	0.0206752	RPS3AP29	7	processed_pseudogene
ENSG00000271092	1.63198	0.0213321	TMEM56-RWDD3	1	protein_coding
ENSG00000285361	3.80893	0.0222877	AL844170.1	1	lincRNA
ENSG00000198237	1.38697	0.0229983	AC131392.1	5	unprocessed_pseudogene
ENSG00000219665	-3.79197	0.0238033	ZNF433-AS1	19	processed_transcript
ENSG00000232229	3.82585	0.0247345	LINC00865	10	lincRNA
ENSG00000265415	0.634433	0.02494	AC099850.3	17	antisense
ENSG00000238186	3.70807	0.0258776	AL603839.2	1	antisense
ENSG00000066279	0.366359	0.0263247	ASPM	1	protein_coding
ENSG00000231241	4.4246	0.0263277	RPS3AP3	20	processed_pseudogene
ENSG00000127914	0.389948	0.0272137	AKAP9	7	protein_coding
ENSG00000004939	-4.18268	0.0274238	SLC4A1	17	protein_coding
ENSG00000283283	-4.18445	0.0278053	AC013268.4	2	unprocessed_pseudogene
ENSG00000226701	4.18032	0.028109	RPL15P14	10	processed_pseudogene
ENSG00000175854	-0.397856	0.0284321	SWI5	9	protein_coding
ENSG00000149548	0.574637	0.0288938	CCDC15	11	protein_coding
ENSG00000165322	0.469133	0.0289033	ARHGAP12	10	protein_coding
ENSG00000162601	0.354614	0.0289514	MYSM1	1	protein_coding
ENSG00000223821	4.30842	0.02923	AL603910.1	6	antisense
ENSG00000214026	-0.435428	0.0295495	MRPL23	11	protein_coding
ENSG00000196912	0.582474	0.0305549	ANKRD36B	2	protein_coding
ENSG00000163535	0.402983	0.0315365	SGO2	2	protein_coding
ENSG00000179766	3.09235	0.0315766	ATP8B5P	9	transcribed_unprocessed_pseudogene
ENSG00000260992	-1.11653	0.0316655	DOCK9-DT	13	antisense
ENSG00000115355	0.372863	0.0316683	CCDC88A	2	protein_coding
ENSG00000249407	4.16789	0.0316995	IL20RB-AS1	3	antisense
ENSG00000155744	0.455525	0.0325956	FAM126B	2	protein_coding
ENSG00000264647	-3.59018	0.0331499	AC104564.4	17	antisense
ENSG00000264695	-3.59018	0.0331499	AC007922.1	18	lincRNA
ENSG00000279583	-1.61339	0.0344182	AC009086.3	16	TEC
ENSG00000157343	-1.7503	0.0354175	ARMC12	6	protein_coding
ENSG00000144674	0.351137	0.0355117	GOLGA4	3	protein_coding
ENSG00000231345	-3.77954	0.0359546	BEND3P1	10	transcribed_processed_pseudogene
ENSG00000258813	2.28305	0.036049	AL442663.3	14	antisense
ENSG00000183484	-1.79604	0.0361601	GPR132	14	protein_coding
ENSG00000145826	1.85625	0.0362107	LECT2	5	protein_coding
ENSG00000259032	-0.726413	0.0362824	ENSAP2	14	processed_pseudogene
ENSG00000225422	-1.22761	0.0363143	RBMS1P1	12	processed_pseudogene
ENSG00000110851	-0.341293	0.0370074	PRDM4	12	protein_coding
ENSG00000176208	0.35524	0.0380144	ATAD5	17	protein_coding
ENSG00000204779	4.03191	0.0382317	FOXD4L5	9	protein_coding
ENSG00000165813	0.435205	0.0386182	CCDC186	10	protein_coding
ENSG00000231794	4.03865	0.0387576	AC009542.1	7	antisense
ENSG00000278934	4.03865	0.0387576	AC117489.1	3	TEC
ENSG00000122585	-2.99561	0.0397677	NPY	7	protein_coding
ENSG00000283692	-1.58637	0.0404951	Z96074.1	X	lincRNA
ENSG00000119699	-0.573072	0.0407536	TGFB3	14	protein_coding
ENSG00000179935	-1.80964	0.0410437	LINC00652	20	lincRNA
ENSG00000261616	1.28225	0.041209	AC036108.3	15	antisense
ENSG00000253536	3.48589	0.0424414	AC138832.1	5	processed_pseudogene
ENSG00000244556	1.27719	0.0424532	ODCP	7	processed_pseudogene
ENSG00000156795	0.488055	0.0425067	WDYHV1	8	protein_coding
ENSG00000259381	1.29984	0.0425914	AC090695.1	15	processed_pseudogene
ENSG00000133958	1.00561	0.0427363	UNC79	14	protein_coding
ENSG00000280116	3.48022	0.0430711	AC231657.2	X	unprocessed_pseudogene
ENSG00000226745	-4.02596	0.0431304	AL512599.1	1	processed_pseudogene
ENSG00000241413	4.0545	0.0435213	RN7SL441P	12	misc_RNA
ENSG00000182732	4.02982	0.0435247	RGS6	14	protein_coding
ENSG00000134013	-0.351584	0.0437131	LOXL2	8	protein_coding
ENSG00000168658	-4.04544	0.0441812	VWA3B	2	protein_coding
ENSG00000252026	3.50153	0.0449412	RNU6-1262P	16	snRNA
ENSG00000115850	1.55943	0.0449475	LCT	2	protein_coding
ENSG00000272899	-1.48913	0.0459122	ATP6V1FNB	7	protein_coding
ENSG00000067798	-3.46531	0.0463968	NAV3	12	protein_coding
ENSG00000278819	4.16085	0.0465396	AC005156.1	7	unprocessed_pseudogene
ENSG00000180008	0.345905	0.0465933	SOCS4	14	protein_coding
ENSG00000183628	1.65877	0.0467168	DGCR6	22	protein_coding
ENSG00000245025	3.00495	0.0468013	AC107959.1	8	antisense
ENSG00000218823	1.99942	0.0469192	PAPOLB	7	protein_coding
ENSG00000027869	-0.554887	0.0469773	SH2D2A	1	protein_coding
ENSG00000167136	-0.350737	0.0473746	ENDOG	9	protein_coding
ENSG00000168298	0.763048	0.0479723	HIST1H1E	6	protein_coding
ENSG00000125931	-0.533394	0.0481009	CITED1	X	protein_coding
ENSG00000237753	-0.901816	0.0482771	FLJ42351	2	lincRNA
ENSG00000104976	-0.397887	0.04843	SNAPC2	19	protein_coding
ENSG00000122435	0.43889	0.0487456	TRMT13	1	protein_coding
ENSG00000200769	4.17866	0.0491551	RF00019	7	misc_RNA
ENSG00000235554	1.88434	0.0492414	AC005822.1	17	processed_pseudogene
ENSG00000273598	-2.31024	0.0493832	AC211486.3	7	unprocessed_pseudogene
ENSG00000145241	0.449127	0.049781	CENPC	4	protein_coding

## Sheet: sgPrdm4 4OHT vs sgScr Eth
sgPrdm4 4OHT vs sgScr Eth
gene_id	log2FoldChange	pvalue	gene_name	gene_chr	gene_biotype
ENSG00000270276	-2.27213	4.13723993625958e-08	HIST2H4B	1	protein_coding
ENSG00000205572	-1.3347	0.000500308	SERF1B	5	protein_coding
ENSG00000110851	-0.408603	0.00065968	PRDM4	12	protein_coding
ENSG00000160201	-0.730575	0.000943532	U2AF1	21	protein_coding
ENSG00000206625	1.46623	0.00140885	RNU6-1	15	snRNA
ENSG00000284879	-2.38029	0.001895	AC133644.3	2	processed_transcript
ENSG00000152082	0.380113	0.00379129	MZT2B	2	protein_coding
ENSG00000225178	0.390798	0.00493026	RPSAP58	19	processed_pseudogene
ENSG00000237296	-0.425992	0.00788962	SMG1P1	16	transcribed_unprocessed_pseudogene
ENSG00000186076	0.653752	0.00905586	AC012085.1	12	processed_pseudogene
ENSG00000145428	-4.56073	0.00995911	RNF175	4	protein_coding
ENSG00000233476	0.44774	0.0118125	EEF1A1P6	7	processed_pseudogene
ENSG00000219665	-3.96827	0.013758	ZNF433-AS1	19	processed_transcript
ENSG00000224794	3.48222	0.0138209	AL022326.1	22	lincRNA
ENSG00000267734	4.01305	0.0142895	AL121989.1	1	antisense
ENSG00000131951	1.23017	0.0159046	LRRC9	14	protein_coding
ENSG00000145491	-1.45942	0.0159515	ROPN1L	5	protein_coding
ENSG00000198786	-0.359188	0.0159889	MT-ND5	MT	protein_coding
ENSG00000183628	2.27925	0.0166757	DGCR6	22	protein_coding
ENSG00000187605	-0.353397	0.0178863	TET3	2	protein_coding
ENSG00000260548	1.17806	0.0181089	AL035425.2	X	protein_coding
ENSG00000198695	-0.368361	0.0181653	MT-ND6	MT	protein_coding
ENSG00000250796	2.74973	0.0184902	AC112484.2	3	processed_pseudogene
ENSG00000233369	-0.456891	0.0185104	GTF2IP4	7	transcribed_processed_pseudogene
ENSG00000272899	-1.68179	0.0187342	ATP6V1FNB	7	protein_coding
ENSG00000205670	2.23467	0.019608	SMIM11A	21	protein_coding
ENSG00000251013	-4.51339	0.0200118	GAPDHP62	8	processed_pseudogene
ENSG00000226306	3.93932	0.0203621	NPY6R	5	transcribed_processed_pseudogene
ENSG00000129355	0.420059	0.0215386	CDKN2D	19	protein_coding
ENSG00000198774	1.79651	0.0237234	RASSF9	12	protein_coding
ENSG00000236711	-1.90303	0.0256048	SMAD9-IT1	13	sense_intronic
ENSG00000196656	0.439506	0.0283492	AC004057.1	4	transcribed_processed_pseudogene
ENSG00000279246	4.19495	0.0287891	AP003108.3	11	TEC
ENSG00000151812	4.18788	0.0288229	SLC35F4	14	protein_coding
ENSG00000212907	-0.352529	0.03003	MT-ND4L	MT	protein_coding
ENSG00000104826	-2.17801	0.0300373	LHB	19	protein_coding
ENSG00000155719	-3.67988	0.0304966	OTOA	16	protein_coding
ENSG00000260932	-3.18615	0.0305132	AC009119.3	16	antisense
ENSG00000248527	-0.372608	0.030541	MTATP6P1	1	unprocessed_pseudogene
ENSG00000066382	-0.607513	0.0307361	MPPED2	11	protein_coding
ENSG00000233122	-0.838002	0.0307472	CTAGE7P	10	processed_pseudogene
ENSG00000274276	0.47663	0.0310914	CBSL	21	protein_coding
ENSG00000179304	-1.4477	0.0316163	FAM156B	X	protein_coding
ENSG00000206612	4.1954	0.0318012	SNORA2A	12	snoRNA
ENSG00000208892	4.18109	0.0320936	SNORA49	12	snoRNA
ENSG00000272968	4.3114	0.0329838	RBAK-RBAKDN	7	protein_coding
ENSG00000172476	-0.865144	0.0336556	RAB40A	X	protein_coding
ENSG00000257802	-2.79412	0.0341555	AC089984.2	12	processed_pseudogene
ENSG00000237973	-0.411456	0.0349199	MTCO1P12	1	unprocessed_pseudogene
ENSG00000263749	-4.12024	0.0350099	OOSP1P2	17	unprocessed_pseudogene
ENSG00000210112	-3.58929	0.0359496	MT-TM	MT	Mt_tRNA
ENSG00000226647	-2.23482	0.0364434	AL365356.1	10	antisense
ENSG00000177738	-0.538522	0.03777	AC025171.1	5	sense_overlapping
ENSG00000236047	1.99586	0.038739	AC073410.1	2	processed_pseudogene
ENSG00000205704	0.464509	0.0392881	LINC00634	22	transcribed_unitary_pseudogene
ENSG00000237493	-0.880785	0.0398721	AC034102.1	12	processed_pseudogene
ENSG00000228028	-4.10395	0.0398986	AC069257.1	3	antisense
ENSG00000188373	4.04489	0.040491	C10orf99	10	protein_coding
ENSG00000227911	4.05853	0.0407381	LINC02344	13	lincRNA
ENSG00000214243	-1.79539	0.0408416	AC004980.2	7	processed_pseudogene
ENSG00000077420	4.03756	0.0411136	APBB1IP	10	protein_coding
ENSG00000261646	2.42949	0.0413576	AC093849.1	4	lincRNA
ENSG00000180066	-3.08246	0.0418211	C10orf91	10	lincRNA
ENSG00000260708	0.382392	0.0418563	AL118516.1	22	antisense
ENSG00000104059	-0.391966	0.0419305	FAM189A1	15	protein_coding
ENSG00000164756	1.64809	0.0424023	SLC30A8	8	protein_coding
ENSG00000283644	4.05075	0.0429117	ETDC	X	protein_coding
ENSG00000122585	-3.00585	0.0431202	NPY	7	protein_coding
ENSG00000234017	-4.04687	0.043246	AC022018.1	10	processed_pseudogene
ENSG00000241935	-1.29244	0.0434537	HOGA1	10	protein_coding
ENSG00000275839	-3.99643	0.0441694	AC243654.2	17	processed_pseudogene
ENSG00000279166	-2.57193	0.0443104	AC009951.1	2	TEC
ENSG00000233585	1.91764	0.0458608	AC231533.2	X	transcribed_processed_pseudogene
ENSG00000280987	1.83839	0.0460499	MATR3	5	protein_coding
ENSG00000280614	-1.90805	0.046121	FP236383.2	21	lincRNA
ENSG00000273375	-3.49094	0.0463458	AC055764.2	3	lincRNA
ENSG00000230772	4.18941	0.0465433	VN1R108P	20	unprocessed_pseudogene
ENSG00000207870	1.39709	0.0466652	MIR221	X	miRNA
ENSG00000261649	-2.60578	0.0468128	GOLGA6L7	15	protein_coding
ENSG00000185485	0.387794	0.0473289	SDHAP1	3	transcribed_unprocessed_pseudogene
ENSG00000125740	-0.439677	0.0485575	FOSB	19	protein_coding
ENSG00000273174	-2.97095	0.0493292	AC108673.2	3	antisense
ENSG00000254428	-1.33795	0.0496689	AP003392.1	11	antisense
ENSG00000238086	-3.43929	0.0498111	PPP1R26P1	13	processed_pseudogene
ENSG00000164039	0.35893	0.0498309	BDH2	4	protein_coding
