# Supplementary material for: Novel drug-inducible CRISPRa/i systems for rapid and reversible manipulation of gene transcription
Source: Cell Mol Life Sci. 2025 Jun 23;82(1):249. doi: 10.1007/s00018-025-05786-7 (PMC12185803; doi:10.1007/s00018-025-05786-7)
Supplement: Supplementary file 6 — Supplementary file6 Supplementary Data 4. DEG of iCRISPRa_GOenrich (XLSX 18.3 KB) [file 18_2025_5786_MOESM6_ESM.xlsx]

## Sheet: sgKlf4 4OHT vs sgScr Ethanol
	Category	GOID	Description	GeneRatio	BgRatio	pvalue	geneName	Count
DEG of sgKlf4 4OHT vs sgScr Ethanol GO enrichment_UP	BP	GO:0071300	cellular response to retinoic acid	2/16	63/14535	0.00213358	KLF4/GJB3	2
	BP	GO:2000573	positive regulation of DNA biosynthetic process	2/16	64/14535	0.00220099	KLF4/PAK3	2
	BP	GO:0048278	vesicle docking	2/16	69/14535	0.00255308	STX11/RAB40AL	2
	BP	GO:0140029	exocytic process	2/16	77/14535	0.00316798	STX11/RAB40AL	2
	BP	GO:0032526	response to retinoic acid	2/16	96/14535	0.00487737	KLF4/GJB3	2
	BP	GO:2000278	regulation of DNA biosynthetic process	2/16	97/14535	0.00497686	KLF4/PAK3	2
	BP	GO:0001890	placenta development	2/16	137/14535	0.00970623	GJB3/GCM2	2
	BP	GO:0010975	regulation of neuron projection development	3/16	424/14535	0.0104021	KLF4/MCF2/PAK3	3
	BP	GO:0018095	protein polyglutamylation	1/16	10/14535	0.0109569	TTLL6	1
	BP	GO:0045414	regulation of interleukin-8 biosynthetic process	1/16	10/14535	0.0109569	KLF4	1
	Category	GOID	Description	GeneRatio	BgRatio	pvalue	geneName	Count
DEG of sgKlf4 4OHT vs sgScr Ethanol GO enrichment_DOWN	BP	GO:0006024	glycosaminoglycan biosynthetic process	2/10	100/14535	0.00203433	CHST4/AC022400.6	2
	BP	GO:0006023	aminoglycan biosynthetic process	2/10	105/14535	0.00223981	CHST4/AC022400.6	2
	BP	GO:1903510	mucopolysaccharide metabolic process	2/10	106/14535	0.00228205	CHST4/AC022400.6	2
	BP	GO:0051225	spindle assembly	2/10	116/14535	0.00272515	GOLGA8O/TUBB8	2
	BP	GO:0030203	glycosaminoglycan metabolic process	2/10	144/14535	0.00416358	CHST4/AC022400.6	2
	BP	GO:0006022	aminoglycan metabolic process	2/10	156/14535	0.00486755	CHST4/AC022400.6	2
	BP	GO:0044272	sulfur compound biosynthetic process	2/10	170/14535	0.00575382	CHST4/AC022400.6	2
	BP	GO:0007051	spindle organization	2/10	177/14535	0.00622285	GOLGA8O/TUBB8	2
	BP	GO:0000212	meiotic spindle organization	1/10	12/14535	0.00822787	TUBB8	1
	BP	GO:0051923	sulfation	1/10	13/14535	0.00891076	CHST4	1

## Sheet: sgKlf4 4OHT vs sgScr 4OHT
	Category	GOID	Description	GeneRatio	BgRatio	pvalue	geneName	Count
DEG of sgKlf4 4OHT vs sgScr 4OHT GO enrichment_UP	BP	GO:1903038	negative regulation of leukocyte cell-cell adhesion	2/11	87/14562	0.00187393	KLF4/XCL1	2
	BP	GO:0022408	negative regulation of cell-cell adhesion	2/11	126/14562	0.00388182	KLF4/XCL1	2
	BP	GO:0043433	negative regulation of DNA binding transcription factor activity	2/11	151/14562	0.0055252	KLF4/XCL1	2
	BP	GO:0005513	detection of calcium ion	1/11	10/14562	0.0075306	KCNIP2	1
	BP	GO:0042228	interleukin-8 biosynthetic process	1/11	10/14562	0.0075306	KLF4	1
	BP	GO:0071435	potassium ion export	1/11	10/14562	0.0075306	KCNIP2	1
	BP	GO:0002710	negative regulation of T cell mediated immunity	1/11	11/14562	0.00828082	XCL1	1
	BP	GO:0002827	positive regulation of T-helper 1 type immune response	1/11	11/14562	0.00828082	XCL1	1
	BP	GO:0014745	negative regulation of muscle adaptation	1/11	11/14562	0.00828082	KLF4	1
	BP	GO:0045161	neuronal ion channel clustering	1/11	11/14562	0.00828082	KCNIP2	1
	Category	GOID	Description	GeneRatio	BgRatio	pvalue	geneName	Count
DEG of sgKlf4 4OHT vs sgScr 4OHT GO enrichment_DOWN	BP	GO:0050657	nucleic acid transport	2/8	188/14562	0.00441078	U2AF1/TOMM20L	2
	BP	GO:0050658	RNA transport	2/8	188/14562	0.00441078	U2AF1/TOMM20L	2
	BP	GO:0051236	establishment of RNA localization	2/8	191/14562	0.00454929	U2AF1/TOMM20L	2
	BP	GO:0032823	regulation of natural killer cell differentiation	1/8	10/14562	0.00548188	AXL	1
	BP	GO:0006403	RNA localization	2/8	224/14562	0.00620524	U2AF1/TOMM20L	2
	BP	GO:0015931	nucleobase-containing compound transport	2/8	230/14562	0.00653206	U2AF1/TOMM20L	2
	BP	GO:0033234	negative regulation of protein sumoylation	1/8	12/14562	0.00657509	MAGEA2	1
	BP	GO:0031503	protein-containing complex localization	2/8	237/14562	0.00692323	U2AF1/ANKS1B	2
	BP	GO:0001780	neutrophil homeostasis	1/8	13/14562	0.00712131	AXL	1
	BP	GO:0032816	positive regulation of natural killer cell activation	1/8	14/14562	0.00766726	AXL	1

## Sheet: sgKlf4 4OHT vs sgKlf4 Ethanol
	Category	GOID	Description	GeneRatio	BgRatio	pvalue	geneName	Count
DEG of sgKlf4 4OHT vs sgKlf4 Ethanol GO enrichment_UP	BP	GO:0010951	negative regulation of endopeptidase activity	3/10	172/14550	0.000183271	KLF4/SFN/TIMP4	3
	BP	GO:0009913	epidermal cell differentiation	3/10	175/14550	0.000192877	KLF4/CELA2A/SFN	3
	BP	GO:0010466	negative regulation of peptidase activity	3/10	179/14550	0.000206188	KLF4/SFN/TIMP4	3
	BP	GO:0045861	negative regulation of proteolysis	3/10	264/14550	0.000644857	KLF4/SFN/TIMP4	3
	BP	GO:0008544	epidermis development	3/10	276/14550	0.000734004	KLF4/CELA2A/SFN	3
	BP	GO:0031424	keratinization	2/10	62/14550	0.000786469	CELA2A/SFN	2
	BP	GO:0052548	regulation of endopeptidase activity	3/10	313/14550	0.00105758	KLF4/SFN/TIMP4	3
	BP	GO:0043154	negative regulation of cysteine-type endopeptidase activity involved in apoptotic process	2/10	79/14550	0.00127343	KLF4/SFN	2
	BP	GO:0052547	regulation of peptidase activity	3/10	336/14550	0.00129821	KLF4/SFN/TIMP4	3
	BP	GO:0051346	negative regulation of hydrolase activity	3/10	355/14550	0.00152128	KLF4/SFN/TIMP4	3
	Category	GOID	Description	GeneRatio	BgRatio	pvalue	geneName	Count
DEG of sgKlf4 4OHT vs sgKlf4 Ethanol GO enrichment_DOWN	BP	GO:0030282	bone mineralization	2/9	86/14550	0.00121008	RSPO2/LEP	2
	BP	GO:1904659	glucose transmembrane transport	2/9	91/14550	0.00135358	SLC5A11/LEP	2
	BP	GO:0008645	hexose transmembrane transport	2/9	96/14550	0.00150486	SLC5A11/LEP	2
	BP	GO:0015749	monosaccharide transmembrane transport	2/9	98/14550	0.00156755	SLC5A11/LEP	2
	BP	GO:0034219	carbohydrate transmembrane transport	2/9	101/14550	0.0016639	SLC5A11/LEP	2
	BP	GO:0031214	biomineral tissue development	2/9	109/14550	0.00193437	RSPO2/LEP	2
	BP	GO:0008643	carbohydrate transport	2/9	128/14550	0.00265492	SLC5A11/LEP	2
	BP	GO:0035265	organ growth	2/9	137/14550	0.00303418	RSPO2/LEP	2
	BP	GO:0019722	calcium-mediated signaling	2/9	142/14550	0.00325531	JPH2/PLA2G4B	2
	BP	GO:0034620	cellular response to unfolded protein	2/9	147/14550	0.00348383	HSPA6/PLA2G4B	2
