# Supplementary material for: Novel drug-inducible CRISPRa/i systems for rapid and reversible manipulation of gene transcription
Source: Cell Mol Life Sci. 2025 Jun 23;82(1):249. doi: 10.1007/s00018-025-05786-7 (PMC12185803; doi:10.1007/s00018-025-05786-7)
Supplement: Supplementary file 7 — Supplementary file7 Supplementary Data 5. DEG of iCRISPRi_GOenrich (XLSX 18.6 KB) [file 18_2025_5786_MOESM7_ESM.xlsx]

## Sheet: sgPrdm4 4OHT vs sgScr Ethanol
	Category	GOID	Description	GeneRatio	BgRatio	pvalue	geneName	Count
DEG of sgPrdm4 4OHT vs sgScr Ethanol GO enrichment_UP	BP	GO:1902806	regulation of cell cycle G1/S phase transition	3/14	156/14750	0.000387758	CDKN2D/C10orf99/MIR221	3
	BP	GO:0044843	cell cycle G1/S phase transition	3/14	255/14750	0.00161414	CDKN2D/C10orf99/MIR221	3
	BP	GO:2001021	negative regulation of response to DNA damage stimulus	2/14	67/14750	0.00178565	CDKN2D/MIR221	2
	BP	GO:1902807	negative regulation of cell cycle G1/S phase transition	2/14	100/14750	0.00392689	CDKN2D/C10orf99	2
	BP	GO:0055076	transition metal ion homeostasis	2/14	122/14750	0.00578608	SLC30A8/BDH2	2
	BP	GO:1901987	regulation of cell cycle phase transition	3/14	407/14750	0.00605194	CDKN2D/C10orf99/MIR221	3
	BP	GO:2000045	regulation of G1/S transition of mitotic cell cycle	2/14	141/14750	0.00765807	CDKN2D/MIR221	2
	BP	GO:0032119	sequestering of zinc ion	1/14	10/14750	0.00945396	SLC30A8	1
	BP	GO:0046950	cellular ketone body metabolic process	1/14	10/14750	0.00945396	BDH2	1
	BP	GO:0061088	regulation of sequestering of zinc ion	1/14	10/14750	0.00945396	SLC30A8	1
	Category	GOID	Description	GeneRatio	BgRatio	pvalue	geneName	Count
DEG of sgPrdm4 4OHT vs sgScr Ethanol GO enrichment_DOWN	BP	GO:0006120	mitochondrial electron transport, NADH to ubiquinone	3/17	52/14750	2.71397e-05	MT-ND5/MT-ND6/MT-ND4L	3
	BP	GO:0042775	mitochondrial ATP synthesis coupled electron transport	3/17	94/14750	0.000159758	MT-ND5/MT-ND6/MT-ND4L	3
	BP	GO:0042773	ATP synthesis coupled electron transport	3/17	95/14750	0.00016485	MT-ND5/MT-ND6/MT-ND4L	3
	BP	GO:0022904	respiratory electron transport chain	3/17	112/14750	0.00026818	MT-ND5/MT-ND6/MT-ND4L	3
	BP	GO:0006119	oxidative phosphorylation	3/17	130/14750	0.000415589	MT-ND5/MT-ND6/MT-ND4L	3
	BP	GO:0022900	electron transport chain	3/17	172/14750	0.000939489	MT-ND5/MT-ND6/MT-ND4L	3
	BP	GO:0045333	cellular respiration	3/17	180/14750	0.00107149	MT-ND5/MT-ND6/MT-ND4L	3
	BP	GO:0072347	response to anesthetic	2/17	57/14750	0.00192247	MT-ND6/FOSB	2
	BP	GO:0010257	NADH dehydrogenase complex assembly	2/17	64/14750	0.00241691	MT-ND5/MT-ND6	2
	BP	GO:0032981	mitochondrial respiratory chain complex I assembly	2/17	64/14750	0.00241691	MT-ND5/MT-ND6	2

## Sheet: sgPrdm4 4OHT vs sgScr 4OHT
	Category	GOID	Description	GeneRatio	BgRatio	pvalue	geneName	Count
DEG of sgPrdm4 4OHT vs sgScr 4OHT GO enrichment_UP	BP	GO:0140013	meiotic nuclear division	5/31	160/14714	1.9307e-05	SYCP2/TEX15/ASPM/SGO2/CENPC	5
	BP	GO:0045132	meiotic chromosome segregation	4/31	82/14714	2.5138e-05	SYCP2/TEX15/SGO2/CENPC	4
	BP	GO:1903046	meiotic cell cycle process	5/31	174/14714	2.89136e-05	SYCP2/TEX15/ASPM/SGO2/CENPC	5
	BP	GO:0051321	meiotic cell cycle	5/31	220/14714	8.83568e-05	SYCP2/TEX15/ASPM/SGO2/CENPC	5
	BP	GO:0000280	nuclear division	6/31	386/14714	0.000132371	KIF20B/SYCP2/TEX15/ASPM/SGO2/CENPC	6
	BP	GO:0045143	homologous chromosome segregation	3/31	54/14714	0.000195295	SYCP2/TEX15/CENPC	3
	BP	GO:0048285	organelle fission	6/31	428/14714	0.000232125	KIF20B/SYCP2/TEX15/ASPM/SGO2/CENPC	6
	BP	GO:0051657	maintenance of organelle location	2/31	11/14714	0.000233494	ASPM/AKAP9	2
	BP	GO:0070192	chromosome organization involved in meiotic cell cycle	3/31	61/14714	0.000280556	SYCP2/TEX15/SGO2	3
	BP	GO:0007130	synaptonemal complex assembly	2/31	19/14714	0.000718369	SYCP2/TEX15	2
	Category	GOID	Description	GeneRatio	BgRatio	pvalue	geneName	Count
DEG of sgPrdm4 4OHT vs sgScr 4OHT GO enrichment_DOWN	BP	GO:0043627	response to estrogen	3/20	68/14714	0.000101731	CITED4/TGFB3/CITED1	3
	BP	GO:0015701	bicarbonate transport	2/20	40/14714	0.00132737	HBA1/SLC4A1	2
	BP	GO:0010718	positive regulation of epithelial to mesenchymal transition	2/20	46/14714	0.00175274	TGFB3/LOXL2	2
	BP	GO:0060395	SMAD protein signal transduction	2/20	60/14714	0.00296347	TGFB3/CITED1	2
	BP	GO:0007568	aging	3/20	253/14714	0.00461228	TGFB3/LOXL2/ENDOG	3
	BP	GO:0010717	regulation of epithelial to mesenchymal transition	2/20	80/14714	0.00520538	TGFB3/LOXL2	2
	BP	GO:0043473	pigmentation	2/20	93/14714	0.006973	TRAPPC6A/CITED1	2
	BP	GO:0001701	in utero embryonic development	3/20	295/14714	0.00706268	TGFB3/ENDOG/CITED1	3
	BP	GO:0070997	neuron death	3/20	297/14714	0.00719533	TGFB3/ENDOG/CITED1	3
	BP	GO:0090100	positive regulation of transmembrane receptor protein serine/threonine kinase signaling pathway	2/20	96/14714	0.00741456	TGFB3/CITED1	2

## Sheet: sgPrdm4 4OHT vs sgPrdm4 Ethanol
	Category	GOID	Description	GeneRatio	BgRatio	pvalue	geneName	Count
DEG of sgPrdm4 4OHT vs sgPrdm4 Ethanol GO enrichment_UP	BP	GO:0033108	mitochondrial respiratory chain complex assembly	13/142	99/14740	1.07604e-11	MT-ND3/NDUFA3/NDUFAF4/NDUFA1/TMEM126B/NDUFS4/COX17/IMMP1L/NDUFAF2/UQCRB/NDUFC2/NDUFB1/NDUFB5	13
	BP	GO:0045047	protein targeting to ER	12/142	101/14740	2.28983e-10	RPS27/SEC61G/RPS21/RPL37A/RPS27L/RPL37/RPL39/RPL38/RPL34/RPS13/RPS28/RPS29	12
	BP	GO:0072599	establishment of protein localization to endoplasmic reticulum	12/142	105/14740	3.62812e-10	RPS27/SEC61G/RPS21/RPL37A/RPS27L/RPL37/RPL39/RPL38/RPL34/RPS13/RPS28/RPS29	12
	BP	GO:0010257	NADH dehydrogenase complex assembly	10/142	64/14740	4.86374e-10	MT-ND3/NDUFA3/NDUFAF4/NDUFA1/TMEM126B/NDUFS4/NDUFAF2/NDUFC2/NDUFB1/NDUFB5	10
	BP	GO:0032981	mitochondrial respiratory chain complex I assembly	10/142	64/14740	4.86374e-10	MT-ND3/NDUFA3/NDUFAF4/NDUFA1/TMEM126B/NDUFS4/NDUFAF2/NDUFC2/NDUFB1/NDUFB5	10
	BP	GO:0006614	SRP-dependent cotranslational protein targeting to membrane	11/142	91/14740	1.10012e-09	RPS27/RPS21/RPL37A/RPS27L/RPL37/RPL39/RPL38/RPL34/RPS13/RPS28/RPS29	11
	BP	GO:0006613	cotranslational protein targeting to membrane	11/142	96/14740	1.96779e-09	RPS27/RPS21/RPL37A/RPS27L/RPL37/RPL39/RPL38/RPL34/RPS13/RPS28/RPS29	11
	BP	GO:0070972	protein localization to endoplasmic reticulum	12/142	129/14740	3.99523e-09	RPS27/SEC61G/RPS21/RPL37A/RPS27L/RPL37/RPL39/RPL38/RPL34/RPS13/RPS28/RPS29	12
	BP	GO:0006119	oxidative phosphorylation	12/142	131/14740	4.76664e-09	MT-ND3/ATP5ME/NDUFA3/NDUFA1/ATP5F1E/COX7B/CYCS/NDUFS4/UQCRB/NDUFC2/NDUFB1/NDUFB5	12
	BP	GO:0022904	respiratory electron transport chain	11/142	112/14740	1.02719e-08	MT-ND3/NDUFA3/NDUFA1/COX7B/CYCS/NDUFS4/NDUFAF2/UQCRB/NDUFC2/NDUFB1/NDUFB5	11
	Category	GOID	Description	GeneRatio	BgRatio	pvalue	geneName	Count
DEG of sgPrdm4 4OHT vs sgPrdm4 Ethanol GO enrichment_DOWN	BP	GO:0045778	positive regulation of ossification	3/32	74/14740	0.000542619	TGFB3/CTHRC1/ILK	3
	BP	GO:1901215	negative regulation of neuron death	4/32	177/14740	0.000555739	IKBKG/TP73/TGFB3/ILK	4
	BP	GO:0050777	negative regulation of immune response	3/32	110/14740	0.00171338	FOXJ1/TGFB3/COL3A1	3
	BP	GO:0043406	positive regulation of MAP kinase activity	4/32	244/14740	0.00183002	IKBKG/TP73/TGFB3/ILK	4
	BP	GO:1901214	regulation of neuron death	4/32	264/14740	0.00243755	IKBKG/TP73/TGFB3/ILK	4
	BP	GO:0043524	negative regulation of neuron apoptotic process	3/32	129/14740	0.00269833	TP73/TGFB3/ILK	3
	BP	GO:0000187	activation of MAPK activity	3/32	134/14740	0.00300493	IKBKG/TP73/TGFB3	3
	BP	GO:0070997	neuron death	4/32	296/14740	0.0036788	IKBKG/TP73/TGFB3/ILK	4
	BP	GO:0048662	negative regulation of smooth muscle cell proliferation	2/32	42/14740	0.00372404	TGFB3/ILK	2
	BP	GO:0007507	heart development	5/32	492/14740	0.00387899	TP73/FOXJ1/OLFM1/COL3A1/ILK	5
