# Supplementary material for: Novel drug-inducible CRISPRa/i systems for rapid and reversible manipulation of gene transcription
Source: Cell Mol Life Sci. 2025 Jun 23;82(1):249. doi: 10.1007/s00018-025-05786-7 (PMC12185803; doi:10.1007/s00018-025-05786-7)
Supplement: Supplementary file 8 — Supplementary file8 Supplementary Data 6. Numerical Data (XLSX 44.9 KB) [file 18_2025_5786_MOESM8_ESM.xlsx]

## Sheet: Fig.1
Fig. 1b	nucleus			cytoplasm
	Mean	SD	n	Mean	SD	n
Eth	52.44	7.423	3	47.56	7.423	3
4OHT	61.19	12.63	3	38.81	12.63	3
Fig. 1c	nucleus			cytoplasm
	Mean	SD	n	Mean	SD	n
Eth	31.91	3.419	3	68.09	3.419	3
4OHT	63.26	3.409	3	36.74	3.409	3
Fig. 1d	nucleus			cytoplasm
	Mean	SD	n	Mean	SD	n
Eth	61	2.121	3	39	2.121	3
4OHT	64.68	4.77	3	35.32	4.77	3
Fig. 1e	nucleus			cytoplasm
	Mean	SD	n	Mean	SD	n
Eth	28.33	5.821	3	71.67	5.821	3
4OHT	56.62	2.619	3	43.38	2.619	3
Fig. 1f	nucleus			cytoplasm
	Mean	SD	n	Mean	SD	n
Eth	35.56	3.226	3	64.44	3.226	3
4OHT	67.74	3.705	3	32.26	3.705	3
Fig. 1g	nucleus			cytoplasm
	Mean	SD	n	Mean	SD	n
Eth	37.26	4.139	3	62.74	4.139	3
4OHT	74.26	4.626	3	25.74	4.626	3

## Sheet: Fig. 2
Fig. 2c	sgScr Ethanol	sgScr 4HT	sgGFPa Ethanol	sgGFPa 4HT
Normalized IntDen of GFP+ cells	1	0.963907	0.861628	1.42442
	1	0.982424	1.12877	1.9826
	1	1.01142	1.06716	1.52012
Fig. 2d	sgScr Ethanol	sgScr 4HT	sgGFPi Ethanol	sgGFPi 4HT
Normalized IntDen of GFP+ cells	1	0.974099	0.903108	0.491705
	1	1.08252	1.03557	0.65233
	1	1.21145	0.900548	0.748494
Fig. 2e	sgScr Eth	sgScr 4OHT	sgIl1rnEth	sgIl1rn 4OHT		sgScr Eth	sgScr 4OHT	sgKlf4 Eth	sgKlf4 4OHT		sgScr Eth	sgScr 4OHT	sgSox2 Eth	sgSox2 4OHT
Il1RN	1	0.8921	0.7422	2.071	Klf4	1	0.9375	2.417	6.902	Sox2	1	0.9816	2.091	3.209
	1	1.024	0.7031	3.951		1	1.192	1.794	8.683		1	1.144	1.469	4.585
	1	1.068	1.185	2.526		1	0.772	2.864	9.554		1	1.196	1.654	3.475
Fig. 2f	sgScr Eth	sgScr 4OHT	sgPrdm4 Eth	sgPrdm4 4OHT		sgScr Eth	sgScr 4OHT	sgCanx Eth	sgCanx 4OHT		sgScr Eth	sgScr 4OHT	sgHspb9 Eth	sgHspb9 4OHT
Prdm	1	1.075	0.868	0.606	Canx	1	0.935	1.084	0.766	Hspb9	1	0.839	0.964	0.641
	1	1.004	0.859	0.744		1	1.027	0.935	0.773		1	0.873	0.945	0.665
	1	0.947	0.811	0.624		1	0.987	0.927	0.857		1	0.776	0.708	0.566
Fig. 2h	sgScr Ethanol	sgScr 4OHT	sgIsl1 Ethanol	sgIsl1 4OHT
Isl1	1	0.7162	1.03	1.633
	1	1.23	0.7536	1.712
	1	0.9802	1.264	1.984
	sgScr Ethanol	sgScr 4OHT	sgNgn2 Ethanol	sgNgn2 4OHT
Ngn2	1	1.129	1.18	5.309
	1	1.147	1.506	4.262
	1	1.566	0.9566	6.29
	sgScr Ethanol	sgScr 4OHT	sgFgf7 Ethanol	sgFgf7 4OHT
Fgf7	1	1.04	1.679	3.898
	1	0.7829	0.7652	2.266
	1	0.7833	0.9579	3.53
Fig. 2i	sgScr Ethanol	sgScr 4OHT	sgMstn Ethanol	sgMstn 4OHT
Mstn	1	0.7723	0.9251	0.4044
	1	0.9587	1.062	0.4679
	1	1.222	1.06	0.4923
	sgScr Ethanol	sgScr 4OHT	sgMymx Ethanol	sgMymx 4OHT
Mymx	1	1.1	0.9548	0.7141
	1	0.9178	0.9741	0.6641
	1	0.9791	1.019	0.7153

## Sheet: Fig.3
Fig.3a	sgScr Ethanol			sgScr 4OHT			sgIl1rn Ethanol			sgIl1rn 4OHT
Ctsw	1	1	1	1.3	1.596	0.5832	1.063	0.679	0.5204	1.171	1.158	0.8001
Prdm4	1	1	1	0.8515	1.155	0.7761	0.9709	0.6541	0.7903	0.9472	1.028	0.8081
	sgScr Ethanol			sgScr 4OHT			sgKlf4 Ethanol			sgKlf4 4OHT
Znf419	1	1	1	1.244	1.695	1.177	1.001	0.8822	1.01	1.457	1.1736	1.235
Plk3	1	1	1	1.232	0.957	1.337	1.205	0.912	1.434	1.16	1.128	1.193
	sgScr Ethanol			sgScr 4OHT			sgSox2 Ethanol			sgSox2 4OHT
Hspb9	1	1	1	0.8884	0.9146	0.8718	0.9226	0.875	0.8349	0.9676	0.8926	0.9118
Rhbdd1	1	1	1	0.9369	1.185	1.01	0.9568	0.8143	0.6655	1.022	1.069	0.8608
Fig.3b	sgScr Ethanol			sgScr 4OHT			sgPrdm4 Ethanol			sgPrdm4 4OHT
Tmem106c	1	1	1	1.098	1.094	1.065	1.056	1.041	1.132	1.197	1.15	1.075
Nudt8	1	1	1	0.917	1.088	1.03	0.95	1.092	1.156	0.932	1.11	0.892
	sgScr Ethanol			sgScr 4OHT			sgCanx Ethanol			sgCanx 4OHT
Ush1c	1	1	1	1.12	0.882	0.781	1.082	0.803	1.053	1.271	1.125	0.878
Fgf20	1	1	1	1.11	1.09	1.122	1.037	1.211	1.105	1.359	1.4	1.357
	sgScr Ethanol			sgScr 4OHT			sgHspb9 Ethanol			sgHspb9 4OHT
Cpne7	1	1	1	0.911	0.87	0.962	0.872	0.888	0.829	1.001	0.924	1.066
Gart	1	1	1	1.066	1.051	0.996	0.836	0.942	0.909	0.954	1.152	1.025
Fig.3c	sgScr Ethanol	sgScr 4OHT	sgKlf4 Ethanol	sgKlf4 4OHT
Klf4	1	0.9401	1.6894	4.5131
	1	1.0959	2.3981	5.6238
	1	1.0229	2.4071	6.1581
Fig.3d	sgScr Ethanol	sgScr 4OHT	sgPrdm4 Ethanol	sgPrdm4 4OHT
Prdm4	1	0.908	1.0392	0.8035
	1	0.9131	0.9943	0.7264
	1	1.0446	0.953	0.7381

## Sheet: Fig.4
Fig.4a	sgScr Ethanol	sgScr 10 nM 4OHT	sgScr 100 nM 4OHT	sgScr 1 µM 4OHT	sgKlf4 Ethanol	sgKlf4 10 nM 4OHT	sgKlf4 100 nM 4OHT	sgKlf4 1 µM 4OHT
Klf4	1	1.01	0.876	0.772	2.864	4.005	5.879	9.554
	1	0.994	0.914	0.824	3.512	4.928	8.224	10.57
	1	0.905	0.87	0.766	2.47	4.12	7.799	9.812
Fig.4b	sgScr Ethanol	sgScr 10 nM 4OHT	sgScr 100 nM 4OHT	sgScr 1 µM 4OHT	sgPrdm4 Ethanol	sgPrdm4 10 nM 4OHT	sgPrdm4 100 nM 4OHT	sgPrdm4 1 µM 4OHT
Prdm4	1	0.963	0.929	0.944	0.621	0.673	0.382	0.387
	1	1.044	0.931	0.955	0.757	0.617	0.414	0.321
	1	0.929	0.795	1.034	0.816	0.701	0.427	0.355
Fig.4c	sgScr Ethanol			sgScr 4OHT			sgIKS Ethanol			sgIKS 4OHT
Il1rn	1	1	1	1.042	1.132	1.043	1.053	1.162	0.918	1.492	1.712	1.779
sgKlf4	1	1	1	2.204	1.856	1.621	1.045	1.026	1.108	6.563	4.554	4.085
Sox2	1	1	1	1.817	1.721	1.855	0.9373	0.9613	1.037	3.105	3.163	3.015
Fig.4d	sgScr Ethanol			sgScr 4OHT			sgPCH Ethanol			sgPCH 4OHT
Prdm4	1	1	1	1.076	0.977	0.876	0.883	0.82	1.018	0.475	0.462	0.459
Canx	1	1	1	1.034	1.023	1.009	1.027	1.005	0.982	0.858	0.911	0.848
Hspb9	1	1	1	0.829	0.795	0.859	1.004	1.02	0.969	0.597	0.644	0.591

## Sheet: Fig.5
Fig.5a	ON0h	ON4h	ON8h	ON12h	ON24h
Klf4	1	2.2	3.916	4.328	3.661
	1	2.342	3.295	2.788	2.886
	1	2.041	3.752	4.223	3.478
Fig.5b	ON0h	Eth4h	4OHT4h
nuclear-located iCRISPRa (%)	36.34	30.66	62.31
	26.47	27.05	52.54
	22.12	19.95	59.25
Fig.5c	ON0h	ON4h	ON8h	ON12h	ON24h
Prdm4	1	0.8382	0.8683	0.7275	0.7204
	1	0.8194	0.8333	0.8052	0.6378
	1	0.7835	0.7615	0.793	0.6795
Fig.5d	ON0h	Eth4h	4OHT4h
nuclear-located iCRISPRi (%)	30.98	37.86	63.62
	33.43	44.57	66.15
	24.14	30.07	52.57
Fig.5e	OFF0d	OFF1d	OFF2d	OFF3d	OFF4d
Klf4	3.525	2.502	2.357	1.84	1.553
	2.732	2.024	1.501	1.266	1.115
	2.944	2.82	2.13	2.2238	1.322
Fig.5f	OFF0d	OFF1d	OFF2d	OFF3d
nuclear-located iCRISPRa (%)	70.92	74.6	49.26	27.24
	68.85	71.8	59.6	20.6
	62.32	64.89	50.07	15.55
Fig.5g	OFF0d	OFF1d	OFF2d	OFF3d	OFF4d
Prdm4	0.652	0.856	0.751	1.061	1.037
	0.622	0.777	0.718	1.126	0.994
	0.692	0.806	0.875	0.921	0.8
Fig.5h	OFF0d	OFF1d	OFF2d	OFF3d
nuclear-located iCRISPRi (%)	49.9	33.49	29.65	25.89
	56.65	23.03	26.55	21.09
	51.65	37.45	35.14	28.2

## Sheet: Fig.6
Fig.6a	sgScr Eth	sgScr 4OHT		sgTyr-a Eth	sgTyr-a 4OHT
Normalized Fold Change	1	1.138		1	2.112
	1	1.04		1	2.199
	1	0.9494		1	2.571
Fig.6b	sgScr Eth	sgScr 4OHT		sgTyr-a Eth	sgTyr-a 4OHT
Normalized Tyrosinase Activity	1	0.9829		1	1.2528
	1	0.9885		1	1.3716
	1	1.0339		1	1.2468
Fig.6c	sgScr Eth	sgScr 4OHT		sgTyr-a Eth	sgTyr-a 4OHT
Normalized Melanin Content	1	0.9723		1	1.4915
	1	0.9764		1	1.5883
	1	0.962		1	1.4201
Fig.6d	sgScr Eth	sgScr 4OHT		sgTyr-i Eth	sgTyr-i 4OHT
Normalized Fold Change	1	1.011		1	0.6597
	1	0.9207		1	0.5177
	1	1.033		1	0.6446
Fig.6e	sgScr Eth	sgScr 4OHT		sgTyr-i Eth	sgTyr-i 4OHT
Normalized Tyrosinase Activity	1	0.9249		1	0.768
	1	1.0144		1	0.7543
	1	1.023		1	0.6623
					0.7282	0.2718
Fig.6f	sgScr Eth	sgScr 4OHT		sgTyr-i Eth	sgTyr-i 4OHT
Normalized Melanin Content	1	0.9043		1	0.773
	1	0.9412		1	0.5897
	1	0.9448		1	0.6613
					0.674667	0.325333

## Sheet: Fig.7
Fig.7c	sgScr Ethanol	sgScr 4OHT	sgMymx Ethanol	sgMymx 4OHT
Normolized Area	1	0.77	0.78	0.46
	1	1.01	1.05	0.51
	1	1.03	1.04	0.66
Fig.7d	sgScr Ethanol	sgScr 4OHT	sgMymx Ethanol	sgMymx 4OHT
Length (μm)	137.4	139.82	126.45	93
	167.43	161.31	149.42	102.12
	173.2	179.34	172.26	116.82
Fig.7e	sgScr Ethanol	sgScr 4OHT	sgMymx Ethanol	sgMymx 4OHT
Width (μm)	18.94	18.28	18.37	16.43
	21.02	21.52	21.49	17.84
	19.66	18.59	20.29	14.92
Fig.7f	sgScr Ethanol	sgScr 4OHT	sgMymx Ethanol	sgMymx 4OHT
Fusion index (%)	84.9	84.55	81.05	67.39
	88.42	87.67	85.47	69.62
	88.97	89.12	81.37	69.18
Fig.7f	sgScr Ethanol	sgScr 4OHT	sgMymx Ethanol	sgMymx 4OHT
Maturation index (%)	16.62	18.52	18.31	10.57
	19.89	20.51	22.58	12.9
	20.65	23.63	18.93	12.64
Fig.7g	sgScr Ethanol			sgScr 4OHT			sgMymx Ethanol				sgMymx 4OHT
1-3 (%)	15.1	11.58	11.03	15.45	12.33	10.88	18.95	14.53	18.63	32.61	30.38	32.21
4-7 (%)	3.99	2.34	2.08	3.45	1.86	3.25	4.14	6.03	5.33	7.67	8.87	6.37
8+ (%)	80.91	86.08	88.97	81.1	85.8	89.12	76.91	79.44	81.37	59.72	60.76	69.18

## Sheet: Fig.S1
Fig. S1a	nucleus			cytoplasm
	Mean	SD	n	Mean	SD	n
Eth	23.82	4.213	3	76.18	4.213	3
4OHT	31.43	4.911	3	68.57	4.911	3
Fig. S1b	nucleus			cytoplasm
	Mean	SD	n	Mean	SD	n
Eth	28.87	4.661	3	71.13	4.661	3
4OHT	26.9	3.412	3	73.1	3.412	3
Fig. S1c	nucleus			cytoplasm
	Mean	SD	n	Mean	SD	n
Eth	19.58	10.49	3	80.42	10.49	3
4OHT	15.41	7.418	3	84.59	7.418	3
Fig. S1d	nucleus			cytoplasm
	Mean	SD	n	Mean	SD	n
Eth	40.67	4.683	3	59.33	4.683	3
4OHT	48.07	6.081	3	51.93	6.081	3
Fig. S1e	nucleus			cytoplasm
	Mean	SD	n	Mean	SD	n
Eth	29.94	3.487	3	70.06	3.487	3
4OHT	35.86	5.08	3	64.14	5.08	3
Fig. S1f	nucleus			cytoplasm
	Mean	SD	n	Mean	SD	n
Eth	37.84	3.291	3	62.16	3.291	3
4OHT	31.42	3.808	3	68.58	3.808	3

## Sheet: Fig.S2
Fig.S2a	NT	Dox
Normalized Protein Expression	1	9.52
	1	10.91
	1	15.19
Fig.S2b	NT	Dox
Normalized Protein Expression	1	8.4
	1	8.6
	1	8.56

## Sheet: Fig.S3
Fig.S3a	sgScr	sgGFP-a
Normalized IntDen	1	5.6937
	1	7.1333
	1	6.9299
Fig.S3b	sgScr	sgGFP-i
Normalized IntDen	1	0.214
	1	0.179
	1	0.17

[truncated: 7 more sheets: Fig.S4, Fig.S5, Fig.S6, Fig.S7, Fig.S10, Fig.S11, Fig.S12]
